# Supplementary material for: An inhibitory segment within G-patch activators tunes Prp43-ATPase activity during ribosome assembly
Source: Nat Commun. 2024 Nov 22;15:10150. doi: 10.1038/s41467-024-54584-5 (PMC11584650; doi:10.1038/s41467-024-54584-5)
Supplement: Supplementary file 3 — Supplementary Data 1 [file 41467_2024_54584_MOESM3_ESM.xlsx]

## Sheet: Raw_values
1	2	3	4	5	6	7	8	9	10	11	12	13	14	15	T2	T3	T4	T5	T6	Timepoints
3s	3s	3s	30s	30s	30s	300s	300s	300s	0	0	0	0	0	0	30s	300s				Different timepoints
															3	3				Number of replicates of each timepoint
				Replicates																																		Raw Values										Raw Values
		State		3s	30s	300s																																Number of deuterons										Percentage Deuteration
	State 1	Prp43		3	3	3
	State 2	Prp43 + Pxr1		3	3	3
	State 3	Prp43 + Tma23		3	3	3
			Adjusted						3s	3s	3s	3s	3s	3s	30s	30s	30s	30s	30s	30s	300s	300s	300s	300s	300s	300s				0					0	0	0	3s	3s	3s	30s	30s	30s	300s	300s	300s		3s	3s
	State	Sequence	Start	End	Charge	Max D	Search RT	Bimodal	#D	#D	#D	%D	%D	%D	#D	#D	#D	%D	%D	%D	#D	#D	#D	%D	%D	%D				State	Sequence	Start	End	Charge	Max D	Search RT	Bimodal	#D	#D	#D	#D	#D	#D	#D	#D	#D		%D	%D
16	Prp43	EVLFQGPGYQDPNSVQ	-24	-9	2	12	11.35		6.103	5.942	5.634	69.106	67.278	63.791	6.438	5.762	5.911	72.89	65.243	66.926	6.608	5.969	5.743	74.82	67.589	65.02				Prp43	EVLFQGPGYQDPNSVQ	-24	-9	2	12	11.35		6.103	5.942	5.634	6.438	5.762	5.911	6.608	5.969	5.743		69.106	67.278
17	Prp43	VLFQGPGYQDPNSVQ	-23	-9	2	11	10.59		5.892	5.872	5.5	72.782	72.527	67.936	6.18	5.45	5.687	76.335	67.313	70.248	6.262	5.732	5.545	77.343	70.806	68.495				Prp43	VLFQGPGYQDPNSVQ	-23	-9	2	11	10.59		5.892	5.872	5.5	6.18	5.45	5.687	6.262	5.732	5.545		72.782	72.527
18	Prp43	FQGPGYQDPNSVQ	-21	-9	2	9	6.84		4.922	4.962	4.833	74.311	74.908	72.968	5.123	4.753	4.967	77.335	71.748	74.981	5.126	4.811	4.933	77.39	72.63	74.468				Prp43	FQGPGYQDPNSVQ	-21	-9	2	9	6.84		4.922	4.962	4.833	5.123	4.753	4.967	5.126	4.811	4.933		74.311	74.908
19	Prp43	FQGPGYQDPNSVQALARPTSVDM	-21	1	3	18	11.67		10.312	10.05	9.427	77.839	75.862	71.16	10.894	9.187	9.799	82.23	69.349	73.963	10.926	9.536	10.074	82.47	71.981	76.045				Prp43	FQGPGYQDPNSVQALARPTSVDM	-21	1	3	18	11.67		10.312	10.05	9.427	10.894	9.187	9.799	10.926	9.536	10.074		77.839	75.862
20	Prp43	ALARPTSVDM	-8	1	2	7	6.38		3.921	4.059	4.102	76.099	78.793	79.615	3.775	3.729	3.956	73.275	72.377	76.794	4.076	3.753	3.874	79.122	72.836	75.192				Prp43	ALARPTSVDM	-8	1	2	7	6.38		3.921	4.059	4.102	3.775	3.729	3.956	4.076	3.753	3.874		76.099	78.793
21	Prp43	HPDPVETSIPEQAAE	11	25	2	11	6.36		5.928	5.805	5.617	73.219	71.698	69.38	6.155	5.583	5.746	76.024	68.955	70.979	6.285	5.643	5.61	77.629	69.698	69.289				Prp43	HPDPVETSIPEQAAE	11	25	2	11	6.36		5.928	5.805	5.617	6.155	5.583	5.746	6.285	5.643	5.61		73.219	71.698
22	Prp43	TSIPEQAAE	17	25	1	6	3.53		3.738	3.724	3.586	84.636	84.322	81.209	3.97	3.532	3.675	89.9	79.974	83.21	4.017	3.617	3.647	90.957	81.912	82.591				Prp43	TSIPEQAAE	17	25	1	6	3.53		3.738	3.724	3.586	3.97	3.532	3.675	4.017	3.617	3.647		84.636	84.322
23	Prp43	TSIPEQAAE	17	25	2	6	3.53		3.341	3.341	3.259	75.655	75.648	73.796	3.518	3.16	3.359	79.664	71.547	76.06	3.652	3.192	3.221	82.71	72.284	72.931				Prp43	TSIPEQAAE	17	25	2	6	3.53		3.341	3.341	3.259	3.518	3.16	3.359	3.652	3.192	3.221		75.655	75.648
24	Prp43	IAEEL	26	30	1	3	7.03		1.395	1.469	1.417	63.178	66.543	64.185	1.52	1.293	1.484	68.82	58.58	67.213	1.557	1.358	1.386	70.51	61.518	62.786				Prp43	IAEEL	26	30	1	3	7.03		1.395	1.469	1.417	1.52	1.293	1.484	1.557	1.358	1.386		63.178	66.543
25	Prp43	IAEELSKQHPLPSEE	26	40	2	11	6.26		5.335	5.283	4.529	65.902	65.258	55.945	5.209	4.599	4.845	64.345	56.8	59.846	5.744	4.804	4.756	70.949	59.336	58.74				Prp43	IAEELSKQHPLPSEE	26	40	2	11	6.26		5.335	5.283	4.529	5.209	4.599	4.845	5.744	4.804	4.756		65.902	65.258
26	Prp43	EELSKQHPLPS	28	38	3	7	2.75		2.844	2.845	2.577	55.208	55.22	50.019	2.641	2.599	2.886	51.255	50.449	56.025	2.713	2.808	2.615	52.665	54.498	50.757				Prp43	EELSKQHPLPS	28	38	3	7	2.75		2.844	2.845	2.577	2.641	2.599	2.886	2.713	2.808	2.615		55.208	55.22
27	Prp43	ELSKQHPLPSEE	29	40	2	8	3.82		3.371	3.456	3.519	57.256	58.693	59.773	3.299	3.448	3.42	56.034	58.555	58.091	3.648	3.278	3.446	61.952	55.681	58.529				Prp43	ELSKQHPLPSEE	29	40	2	8	3.82		3.371	3.456	3.519	3.299	3.448	3.42	3.648	3.278	3.446		57.256	58.693
28	Prp43	ELSKQHPLPSEEPLVHHDAGE	29	49	4	16	6.01		5.656	5.311	5.004	48.029	45.103	42.491	5.455	5.01	5.229	46.321	42.541	44.406	5.728	4.954	4.952	48.638	42.071	42.05				Prp43	ELSKQHPLPSEEPLVHHDAGE	29	49	4	16	6.01		5.656	5.311	5.004	5.455	5.01	5.229	5.728	4.954	4.952		48.029	45.103
29	Prp43	LSKQHPLPSEE	30	40	3	7	2.98		2.844	2.845	2.577	55.208	55.22	50.019	2.641	2.599	2.886	51.255	50.449	56.025	2.713	2.808	2.615	52.665	54.498	50.757				Prp43	LSKQHPLPSEE	30	40	3	7	2.98		2.844	2.845	2.577	2.641	2.599	2.886	2.713	2.808	2.615		55.208	55.22
30	Prp43	LSKQHPLPSEEPLVHHDAGE	30	49	3	15	5.26		4.964	4.829	4.389	44.963	43.738	39.757	5.34	4.207	4.655	48.371	38.107	42.168	5.305	4.025	4.31	48.056	36.456	39.041				Prp43	LSKQHPLPSEEPLVHHDAGE	30	49	3	15	5.26		4.964	4.829	4.389	5.34	4.207	4.655	5.305	4.025	4.31		44.963	43.738
31	Prp43	EAQKLEDGKINPFTGRE	62	78	3	14	8.08		1.189	1.192	1.24	11.54	11.57	12.037	1.653	1.794	1.947	16.046	17.412	18.898	4.1	3.947	4.186	39.792	38.302	40.629				Prp43	EAQKLEDGKINPFTGRE	62	78	3	14	8.08		1.189	1.192	1.24	1.653	1.794	1.947	4.1	3.947	4.186		11.54	11.57
32	Prp43	EAQKLEDGKINPFTGREFTPKY	62	83	4	18	12.78		1.481	1.529	1.387	11.18	11.538	10.468	2.363	2.149	2.144	17.836	16.224	16.187	4.46	4.18	3.961	33.666	31.554	29.901				Prp43	EAQKLEDGKINPFTGREFTPKY	62	83	4	18	12.78		1.481	1.529	1.387	2.363	2.149	2.144	4.46	4.18	3.961		11.18	11.538
33	Prp43	GKINPFTGREFTPKY	69	83	3	11	10.15		1.067	1.072	0.893	13.175	13.237	11.026	1.688	1.582	1.873	20.85	19.544	23.131	2.479	2.517	2.455	30.623	31.086	30.326				Prp43	GKINPFTGREFTPKY	69	83	3	11	10.15		1.067	1.072	0.893	1.688	1.582	1.873	2.479	2.517	2.455		13.175	13.237
34	Prp43	FTPKYVDIL	79	87	2	6	13.85		0.534	0.581	0.497	12.096	13.159	11.265	0.733	0.612	0.67	16.593	13.86	15.175	0.947	0.829	0.826	21.435	18.783	18.714				Prp43	FTPKYVDIL	79	87	2	6	13.85		0.534	0.581	0.497	0.733	0.612	0.67	0.947	0.829	0.826		12.096	13.159
35	Prp43	LKLYQNNQ	103	110	2	6	5.15		0.46	0.516	0.544	10.425	11.692	12.312	0.466	0.504	0.58	10.545	11.412	13.13	0.759	0.8	0.852	17.189	18.123	19.304				Prp43	LKLYQNNQ	103	110	2	6	5.15		0.46	0.516	0.544	0.466	0.504	0.58	0.759	0.8	0.852		10.425	11.692
36	Prp43	LKLYQNNQIM	103	112	2	8	10.51		0.628	0.641	0.614	10.669	10.883	10.433	0.706	0.632	0.659	11.984	10.735	11.185	0.949	0.876	0.792	16.124	14.871	13.448				Prp43	LKLYQNNQIM	103	112	2	8	10.51		0.628	0.641	0.614	0.706	0.632	0.659	0.949	0.876	0.792		10.669	10.883
37	Prp43	YQNNQIM	106	112	1	5	6.32		0.636	0.681	0.664	17.294	18.512	18.057	0.823	0.69	1.021	22.369	18.749	27.752	1.039	0.969	1.027	28.225	26.333	27.895				Prp43	YQNNQIM	106	112	1	5	6.32		0.636	0.681	0.664	0.823	0.69	1.021	1.039	0.969	1.027		17.294	18.512
38	Prp43	YQNNQIMVF	106	114	2	7	15.12		0.555	0.528	0.513	10.779	10.252	9.965	0.66	0.561	0.59	12.817	10.892	11.442	0.848	0.747	0.721	16.463	14.496	13.997				Prp43	YQNNQIMVF	106	114	2	7	15.12		0.555	0.528	0.513	0.66	0.561	0.59	0.848	0.747	0.721		10.779	10.252
39	Prp43	VFVGETGSGKTTQIPQF	113	129	2	14	12.51		1.466	1.341	1.075	14.226	13.018	10.434	3.108	2.115	2.358	30.16	20.522	22.883	3.315	2.686	2.305	32.173	26.063	22.369				Prp43	VFVGETGSGKTTQIPQF	113	129	2	14	12.51		1.466	1.341	1.075	3.108	2.115	2.358	3.315	2.686	2.305		14.226	13.018
40	Prp43	VFVGETGSGKTTQIPQF	113	129	3	14	12.51		1.424	1.313	1.046	13.815	12.739	10.147	3.06	2.243	2.249	29.695	21.768	21.828	3.187	2.6	2.26	30.932	25.231	21.93				Prp43	VFVGETGSGKTTQIPQF	113	129	3	14	12.51		1.424	1.313	1.046	3.06	2.243	2.249	3.187	2.6	2.26		13.815	12.739
41	Prp43	VFVGETGSGKTTQIPQFVL	113	131	2	16	15.88		1.252	1.137	0.938	10.635	9.656	7.965	2.81	1.851	2.028	23.863	15.718	17.225	2.922	2.283	2.03	24.816	19.383	17.24				Prp43	VFVGETGSGKTTQIPQFVL	113	131	2	16	15.88		1.252	1.137	0.938	2.81	1.851	2.028	2.922	2.283	2.03		10.635	9.656
42	Prp43	FVGETGSGKTTQIPQFVL	114	131	2	15	15.46		0.987	0.91	0.632	8.945	8.247	5.721	2.551	1.713	1.698	23.11	15.517	15.38	2.61	1.91	1.716	23.644	17.3	15.543				Prp43	FVGETGSGKTTQIPQFVL	114	131	2	15	15.46		0.987	0.91	0.632	2.551	1.713	1.698	2.61	1.91	1.716		8.945	8.247
43	Prp43	VGETGSGKTTQIPQF	115	129	2	12	9.84		1.373	1.34	0.997	15.55	15.178	11.291	2.491	2.05	2.199	28.201	23.209	24.894	2.87	2.404	2.082	32.492	27.222	23.572				Prp43	VGETGSGKTTQIPQF	115	129	2	12	9.84		1.373	1.34	0.997	2.491	2.05	2.199	2.87	2.404	2.082		15.55	15.178
44	Prp43	VGETGSGKTTQIPQFVLF	115	132	2	15	18.04		0.854	0.769	0.53	7.733	6.966	4.801	1.842	1.278	1.277	16.687	11.574	11.567	1.976	1.424	1.305	17.899	12.897	11.816				Prp43	VGETGSGKTTQIPQFVLF	115	132	2	15	18.04		0.854	0.769	0.53	1.842	1.278	1.277	1.976	1.424	1.305		7.733	6.966
45	Prp43	FDEMPHLENTQV	132	143	2	9	11.14		0.309	0.306	0.247	4.667	4.62	3.724	0.865	0.604	0.714	13.057	9.119	10.783	1.64	1.322	1.27	24.758	19.954	19.18				Prp43	FDEMPHLENTQV	132	143	2	9	11.14		0.309	0.306	0.247	0.865	0.604	0.714	1.64	1.322	1.27		4.667	4.62
46	Prp43	FDEMPHLENTQVA	132	144	2	10	10.91		0.329	0.317	0.24	4.467	4.303	3.263	0.893	0.663	0.694	12.137	9.004	9.426	1.76	1.364	1.232	23.914	18.539	16.742				Prp43	FDEMPHLENTQVA	132	144	2	10	10.91		0.329	0.317	0.24	0.893	0.663	0.694	1.76	1.364	1.232		4.467	4.303
47	Prp43	FDEMPHLENTQVACTQPRRVAAM	132	154	4	19	10.77		1.724	1.643	1.577	12.328	11.752	11.275	2.81	2.244	2.393	20.098	16.048	17.114	4.205	3.633	3.609	30.069	25.978	25.807				Prp43	FDEMPHLENTQVACTQPRRVAAM	132	154	4	19	10.77		1.724	1.643	1.577	2.81	2.244	2.393	4.205	3.633	3.609		12.328	11.752
48	Prp43	DEMPHLENTQVA	133	144	2	9	8.68		0.416	0.41	0.313	6.282	6.187	4.721	1.044	0.884	0.926	15.76	13.351	13.981	2.052	1.705	1.62	30.975	25.735	24.454				Prp43	DEMPHLENTQVA	133	144	2	9	8.68		0.416	0.41	0.313	1.044	0.884	0.926	2.052	1.705	1.62		6.282	6.187
49	Prp43	DEMPHLENTQVACTQPRRVAA	133	153	4	17	7.42		1.807	1.847	1.669	14.438	14.761	13.342	2.88	2.655	2.716	23.016	21.216	21.703	4.227	3.744	3.637	33.78	29.922	29.07				Prp43	DEMPHLENTQVACTQPRRVAA	133	153	4	17	7.42		1.807	1.847	1.669	2.88	2.655	2.716	4.227	3.744	3.637		14.438	14.761
50	Prp43	DEMPHLENTQVACTQPRRVAAM	133	154	3	18	8.9		1.824	1.821	1.659	13.765	13.743	12.526	2.93	2.51	2.579	22.116	18.944	19.464	4.382	3.827	3.759	33.078	28.884	28.371				Prp43	DEMPHLENTQVACTQPRRVAAM	133	154	3	18	8.9		1.824	1.821	1.659	2.93	2.51	2.579	4.382	3.827	3.759		13.765	13.743
51	Prp43	ENTQVACTQPRRVAA	139	153	3	12	2.7		1.435	1.633	1.519	16.247	18.487	17.201	1.905	1.964	2.059	21.572	22.239	23.31	2.618	2.67	2.902	29.645	30.227	32.855				Prp43	ENTQVACTQPRRVAA	139	153	3	12	2.7		1.435	1.633	1.519	1.905	1.964	2.059	2.618	2.67	2.902		16.247	18.487
52	Prp43	ENTQVACTQPRRVAAMSV	139	156	3	15	7		1.507	1.64	1.445	13.647	14.851	13.088	2.193	2.173	2.158	19.862	19.685	19.545	3.656	3.5	3.666	33.118	31.707	33.202				Prp43	ENTQVACTQPRRVAAMSV	139	156	3	15	7		1.507	1.64	1.445	2.193	2.173	2.158	3.656	3.5	3.666		13.647	14.851
53	Prp43	CTQPRRVAAMSV	145	156	2	9	5.34		1.313	1.402	1.353	19.826	21.162	20.432	1.891	1.984	1.966	28.548	29.958	29.682	3.027	2.86	3.004	45.704	43.176	45.354				Prp43	CTQPRRVAAMSV	145	156	2	9	5.34		1.313	1.402	1.353	1.891	1.984	1.966	3.027	2.86	3.004		19.826	21.162
54	Prp43	MSVAQRVAE	154	162	2	7	4.23		0.114	0.079	0.073	2.211	1.534	1.41	0.059	0.113	0	1.153	2.189	0	0.175	0.257	0.311	3.401	4.984	6.029				Prp43	MSVAQRVAE	154	162	2	7	4.23		0.114	0.079	0.073	0.059	0.113	0	0.175	0.257	0.311		2.211	1.534
55	Prp43	SVAQRVAE	155	162	2	6	0.33		0.018	0.027	0.022	0.411	0.62	0.494	0.025	0.033	0.03	0.574	0.743	0.688	0.027	0.021	0.023	0.606	0.471	0.525				Prp43	SVAQRVAE	155	162	2	6	0.33		0.018	0.027	0.022	0.025	0.033	0.03	0.027	0.021	0.023		0.411	0.62
56	Prp43	SVAQRVAEE	155	163	2	7	3.16		0.019	0.017	0.017	0.364	0.335	0.326	-0.014	0.026	0.026	-0.27	0.502	0.51	0.049	0.019	0.026	0.945	0.377	0.513				Prp43	SVAQRVAEE	155	163	2	7	3.16		0.019	0.017	0.017	-0.014	0.026	0.026	0.049	0.019	0.026		0.364	0.335
57	Prp43	AQRVAE	157	162	1	4	0.41		0.031	0.036	-0.014	1.048	1.21	-0.471	-0.008	0.017	0.037	-0.263	0.591	1.264	0.013	-0.002	-0.017	0.427	-0.065	-0.563				Prp43	AQRVAE	157	162	1	4	0.41		0.031	0.036	-0.014	-0.008	0.017	0.037	0.013	-0.002	-0.017		1.048	1.21
58	Prp43	DVKLGEEVG	165	173	2	7	5.82		0.528	0.533	0.554	10.253	10.345	10.751	0.655	0.62	0.634	12.719	12.037	12.315	0.785	0.762	0.711	15.239	14.781	13.793				Prp43	DVKLGEEVG	165	173	2	7	5.82		0.528	0.533	0.554	0.655	0.62	0.634	0.785	0.762	0.711		10.253	10.345
59	Prp43	VKLGEEVG	166	173	2	6	4.94		0.463	0.512	0.489	10.476	11.596	11.071	0.563	0.574	0.624	12.759	12.995	14.122	0.6	0.613	0.627	13.583	13.889	14.192				Prp43	VKLGEEVG	166	173	2	6	4.94		0.463	0.512	0.489	0.563	0.574	0.624	0.6	0.613	0.627		10.476	11.596
60	Prp43	KYMTDGML	189	196	2	6	10.06		0.092	0.07	0.044	2.082	1.593	1.002	0.427	0.404	0.476	9.663	9.154	10.772	1.131	1.084	1.001	25.603	24.539	22.678				Prp43	KYMTDGML	189	196	2	6	10.06		0.092	0.07	0.044	0.427	0.404	0.476	1.131	1.084	1.001		2.082	1.593
61	Prp43	KYMTDGMLL	189	197	2	7	13.24		0.096	0.128	0.132	1.864	2.48	2.558	0.367	0.534	0.369	7.127	10.371	7.163	1.164	0.981	0.87	22.585	19.044	16.89				Prp43	KYMTDGMLL	189	197	2	7	13.24		0.096	0.128	0.132	0.367	0.534	0.369	1.164	0.981	0.87		1.864	2.48
62	Prp43	LREAMEDHDLSRYSC	197	211	3	13	7.48		0.492	0.485	0.432	5.146	5.073	4.513	1.114	0.853	1.029	11.642	8.915	10.756	1.356	1.207	1.058	14.175	12.613	11.054				Prp43	LREAMEDHDLSRYSC	197	211	3	13	7.48		0.492	0.485	0.432	1.114	0.853	1.029	1.356	1.207	1.058		5.146	5.073
63	Prp43	AMEDHDLSRYSC	200	211	3	10	7.15		0.337	0.384	0.385	4.578	5.222	5.233	0.772	0.855	0.87	10.486	11.613	11.826	1.189	1.035	1.026	16.154	14.065	13.939				Prp43	AMEDHDLSRYSC	200	211	3	10	7.15		0.337	0.384	0.385	0.772	0.855	0.87	1.189	1.035	1.026		4.578	5.222
64	Prp43	IILDEAHERTLAT	212	224	3	11	7.69		0.124	0.129	0.093	1.529	1.59	1.154	0.253	0.25	0.308	3.123	3.088	3.806	1.109	1.215	1.022	13.703	15.002	12.623				Prp43	IILDEAHERTLAT	212	224	3	11	7.69		0.124	0.129	0.093	0.253	0.25	0.308	1.109	1.215	1.022		1.529	1.59
65	Prp43	ILDEAHERTLAT	213	224	3	10	4.99		0.095	0.109	0.086	1.291	1.477	1.171	0.226	0.225	0.247	3.066	3.059	3.36	1.18	1.251	1.166	16.035	17.004	15.847				Prp43	ILDEAHERTLAT	213	224	3	10	4.99		0.095	0.109	0.086	0.226	0.225	0.247	1.18	1.251	1.166		1.291	1.477
66	Prp43	LDEAHERTLAT	214	224	2	9	7.22		0.082	0.116	0.08	1.234	1.747	1.21	0.387	0.209	0.228	5.84	3.16	3.44	1.123	1.183	1.076	16.95	17.861	16.248				Prp43	LDEAHERTLAT	214	224	2	9	7.22		0.082	0.116	0.08	0.387	0.209	0.228	1.123	1.183	1.076		1.234	1.747
67	Prp43	DEAHERTLAT	215	224	2	8	2.34		0.104	0.121	0.112	1.767	2.047	1.904	0.217	0.301	0.288	3.689	5.113	4.893	1.246	1.448	1.379	21.168	24.584	23.421				Prp43	DEAHERTLAT	215	224	2	8	2.34		0.104	0.121	0.112	0.217	0.301	0.288	1.246	1.448	1.379		1.767	2.047
68	Prp43	KIIIM	242	246	1	3	8.31		0.066	0.095	0.025	3	4.319	1.141	0.035	0.104	0.152	1.599	4.717	6.87	0.135	0.032	0.031	6.098	1.431	1.422				Prp43	KIIIM	242	246	1	3	8.31		0.066	0.095	0.025	0.035	0.104	0.152	0.135	0.032	0.031		3	4.319
69	Prp43	IIMSATL	244	250	1	5	11.15		1.462	1.491	1.431	39.74	40.526	38.879	2.123	1.725	1.932	57.699	46.886	52.494	2.199	1.995	1.951	59.752	54.218	53.026				Prp43	IIMSATL	244	250	1	5	11.15		1.462	1.491	1.431	2.123	1.725	1.932	2.199	1.995	1.951		39.74	40.526
70	Prp43	SATLDAEKFQRYFNDAPL	247	264	3	15	15		3.759	4.367	3.443	34.048	39.558	31.182	6.08	4.7	5.249	55.071	42.576	47.548	7.649	6.596	6.446	69.285	59.748	58.392				Prp43	SATLDAEKFQRYFNDAPL	247	264	3	15	15		3.759	4.367	3.443	6.08	4.7	5.249	7.649	6.596	6.446		34.048	39.558
71	Prp43	SATLDAEKFQRYFNDAPLL	247	265	3	16	16.72		3.508	3.416	3.022	29.789	29.011	25.666	6.019	4.955	4.821	51.112	42.08	40.935	7.209	6.578	6.218	61.22	55.858	52.799				Prp43	SATLDAEKFQRYFNDAPLL	247	265	3	16	16.72		3.508	3.416	3.022	6.019	4.955	4.821	7.209	6.578	6.218		29.789	29.011
72	Prp43	TLDAEKFQRYFNDAPLL	249	265	3	14	16.48		2.151	2.16	1.948	20.872	20.958	18.908	4.246	3.347	3.722	41.209	32.487	36.126	5.794	5.137	5.124	56.235	49.851	49.728				Prp43	TLDAEKFQRYFNDAPLL	249	265	3	14	16.48		2.151	2.16	1.948	4.246	3.347	3.722	5.794	5.137	5.124		20.872	20.958
73	Prp43	DAEKFQRYFNDAPLL	251	265	2	12	15.7		1.295	1.164	1.013	14.662	13.175	11.469	2.9	2.388	2.457	32.84	27.04	27.818	4.391	3.903	3.532	49.721	44.186	39.987				Prp43	DAEKFQRYFNDAPLL	251	265	2	12	15.7		1.295	1.164	1.013	2.9	2.388	2.457	4.391	3.903	3.532		14.662	13.175
74	Prp43	DAEKFQRYFNDAPLLAVPGRTYPVE	251	275	3	20	15.14		3.001	2.876	2.561	20.389	19.54	17.4	5.617	4.811	5.179	38.157	32.68	35.186	8.152	7.507	7.073	55.383	51	48.052				Prp43	DAEKFQRYFNDAPLLAVPGRTYPVE	251	275	3	20	15.14		3.001	2.876	2.561	5.617	4.811	5.179	8.152	7.507	7.073		20.389	19.54
75	Prp43	DAEKFQRYFNDAPLLAVPGRTYPVEL	251	276	4	21	17.44		2.863	2.853	2.571	18.521	18.46	16.632	5.684	5.225	5.385	36.774	33.803	34.838	8.548	7.632	7.552	55.303	49.376	48.859				Prp43	DAEKFQRYFNDAPLLAVPGRTYPVEL	251	276	4	21	17.44		2.863	2.853	2.571	5.684	5.225	5.385	8.548	7.632	7.552		18.521	18.46
76	Prp43	QRYFNDAPLLAVPGRTYPVEL	256	276	3	16	15.83		2.021	1.946	1.804	17.162	16.527	15.315	3.618	3.235	3.53	30.726	27.474	29.974	5.478	4.862	4.895	46.518	41.288	41.569				Prp43	QRYFNDAPLLAVPGRTYPVEL	256	276	3	16	15.83		2.021	1.946	1.804	3.618	3.235	3.53	5.478	4.862	4.895		17.162	16.527
77	Prp43	FNDAPLLAVPGRTYPVEL	259	276	2	13	16.37		1.915	1.941	1.777	20.012	20.285	18.574	3.199	2.74	3.097	33.435	28.633	32.37	4.627	4.189	4.382	48.364	43.785	45.8				Prp43	FNDAPLLAVPGRTYPVEL	259	276	2	13	16.37		1.915	1.941	1.777	3.199	2.74	3.097	4.627	4.189	4.382		20.012	20.285
78	Prp43	AVPGRTYPVE	266	275	2	6	5.38		1.296	1.443	1.462	29.355	32.686	33.114	1.73	1.973	2.255	39.173	44.669	51.07	2.19	2.233	2.649	49.601	50.574	59.976				Prp43	AVPGRTYPVE	266	275	2	6	5.38		1.296	1.443	1.462	1.73	1.973	2.255	2.19	2.233	2.649		29.355	32.686
79	Prp43	AVPGRTYPVEL	266	276	2	7	10.46		1.347	1.578	1.487	26.136	30.63	28.868	2.082	2.285	2.606	40.411	44.358	50.575	2.942	3.029	3.239	57.097	58.801	62.867				Prp43	AVPGRTYPVEL	266	276	2	7	10.46		1.347	1.578	1.487	2.082	2.285	2.606	2.942	3.029	3.239		26.136	30.63
80	Prp43	LYYTPEF	276	282	1	4	14.79		1.033	1	0.948	35.074	33.984	32.217	1.53	1.418	1.514	51.972	48.155	51.413	2.149	1.982	1.908	73.009	67.319	64.799				Prp43	LYYTPEF	276	282	1	4	14.79		1.033	1	0.948	1.53	1.418	1.514	2.149	1.982	1.908		35.074	33.984
81	Prp43	YYTPEF	277	282	1	3	13.03		0.955	0.973	0.933	43.254	44.073	42.24	1.258	1.25	1.341	56.98	56.622	60.754	1.773	1.773	1.8	80.284	80.288	81.514				Prp43	YYTPEF	277	282	1	3	13.03		0.955	0.973	0.933	1.258	1.25	1.341	1.773	1.773	1.8		43.254	44.073
82	Prp43	QRDYLDS	283	289	2	5	5.16		1.13	1.15	1.119	30.704	31.257	30.405	1.602	1.551	1.751	43.523	42.155	47.593	1.806	1.718	1.78	49.079	46.69	48.361				Prp43	QRDYLDS	283	289	2	5	5.16		1.13	1.15	1.119	1.602	1.551	1.751	1.806	1.718	1.78		30.704	31.257
83	Prp43	YLDSAIRTVL	286	295	2	8	13.06		0.161	0.12	0.119	2.741	2.031	2.016	0.667	0.45	0.448	11.323	7.639	7.614	1.166	0.914	0.769	19.805	15.529	13.062				Prp43	YLDSAIRTVL	286	295	2	8	13.06		0.161	0.12	0.119	0.667	0.45	0.448	1.166	0.914	0.769		2.741	2.031
84	Prp43	QIHATEEAG	296	304	2	7	0.02		0.77	0.997	0.924	14.948	19.343	17.929	1.429	1.311	1.431	27.728	25.447	27.782	2.051	1.824	1.791	39.8	35.407	34.77				Prp43	QIHATEEAG	296	304	2	7	0.02		0.77	0.997	0.924	1.429	1.311	1.431	2.051	1.824	1.791		14.948	19.343
85	Prp43	QIHATEEAGDIL	296	307	2	10	9.37		1.258	1.268	1.194	17.09	17.226	16.225	2.052	1.623	1.89	27.883	22.052	25.678	2.433	2.165	1.92	33.061	29.416	26.084				Prp43	QIHATEEAGDIL	296	307	2	10	9.37		1.258	1.268	1.194	2.052	1.623	1.89	2.433	2.165	1.92		17.09	17.226
86	Prp43	QIHATEEAGDILL	296	308	2	11	13.26		1.23	1.214	1.194	15.191	14.99	14.749	1.902	1.477	1.817	23.494	18.242	22.438	2.264	2.025	1.806	27.961	25.014	22.309				Prp43	QIHATEEAGDILL	296	308	2	11	13.26		1.23	1.214	1.194	1.902	1.477	1.817	2.264	2.025	1.806		15.191	14.99
87	Prp43	LFLTGED	308	314	1	5	12.24		1.017	1.027	0.89	27.645	27.921	24.184	1.243	1.122	1.332	33.773	30.476	36.188	1.483	1.324	1.238	40.311	35.987	33.636				Prp43	LFLTGED	308	314	1	5	12.24		1.017	1.027	0.89	1.243	1.122	1.332	1.483	1.324	1.238		27.645	27.921
88	Prp43	FLTGED	309	314	1	4	5.59		1.197	1.209	1.108	40.656	41.07	37.621	1.517	1.343	1.53	51.514	45.607	51.987	1.706	1.534	1.52	57.941	52.097	51.637				Prp43	FLTGED	309	314	1	4	5.59		1.197	1.209	1.108	1.517	1.343	1.53	1.706	1.534	1.52		40.656	41.07
89	Prp43	FLTGEDEIEDAVRKISL	309	325	3	15	18.22		1.382	1.308	1.036	12.518	11.845	9.382	2.622	2.306	2.338	23.752	20.892	21.177	4.473	4.017	3.69	40.514	36.39	33.42				Prp43	FLTGEDEIEDAVRKISL	309	325	3	15	18.22		1.382	1.308	1.036	2.622	2.306	2.338	4.473	4.017	3.69		12.518	11.845
90	Prp43	DEIEDA	314	319	1	4	3.11		0.031	0.012	0.028	1.055	0.393	0.962	0.38	0.34	0.584	12.895	11.549	19.85	1.084	0.971	0.797	36.814	32.993	27.087				Prp43	DEIEDA	314	319	1	4	3.11		0.031	0.012	0.028	0.38	0.34	0.584	1.084	0.971	0.797		1.055	0.393
91	Prp43	EIEDA	315	319	1	3	0.7		0.055	0.074	0.049	2.484	3.364	2.212	0.404	0.485	0.48	18.297	21.966	21.742	0.949	0.831	0.747	42.987	37.614	33.839				Prp43	EIEDA	315	319	1	3	0.7		0.055	0.074	0.049	0.404	0.485	0.48	0.949	0.831	0.747		2.484	3.364
92	Prp43	EIEDAVRKISL	315	325	3	9	10.66		0.065	0.139	0.121	0.98	2.101	1.828	0.58	0.548	0.568	8.75	8.269	8.576	1.78	1.666	1.644	26.871	25.147	24.816				Prp43	EIEDAVRKISL	315	325	3	9	10.66		0.065	0.139	0.121	0.58	0.548	0.568	1.78	1.666	1.644		0.98	2.101
93	Prp43	DAVRKISLEGDQL	318	330	3	11	9.36		0.556	0.603	0.544	6.863	7.453	6.725	1.922	2.048	2.161	23.734	25.299	26.687	3.959	3.571	3.543	48.896	44.109	43.766				Prp43	DAVRKISLEGDQL	318	330	3	11	9.36		0.556	0.603	0.544	1.922	2.048	2.161	3.959	3.571	3.543		6.863	7.453
94	Prp43	AVRKISLEGDQL	319	330	2	10	8.22		0.583	0.612	0.591	7.92	8.318	8.031	1.858	1.948	2.138	25.25	26.472	29.055	3.577	3.377	3.366	48.598	45.877	45.728				Prp43	AVRKISLEGDQL	319	330	2	10	8.22		0.583	0.612	0.591	1.858	1.948	2.138	3.577	3.377	3.366		7.92	8.318
95	Prp43	VRKISLEGDQL	320	330	2	9	8.05		0.549	0.653	0.572	8.289	9.859	8.637	1.805	1.882	2.091	27.255	28.412	31.562	3.38	3.136	3.028	51.028	47.345	45.708				Prp43	VRKISLEGDQL	320	330	2	9	8.05		0.549	0.653	0.572	1.805	1.882	2.091	3.38	3.136	3.028		8.289	9.859
96	Prp43	EGDQL	326	330	1	3	3.33		0.349	0.37	0.29	15.805	16.741	13.129	1.142	1.077	1.164	51.721	48.794	52.709	1.59	1.228	1.27	72.02	55.594	57.534				Prp43	EGDQL	326	330	1	3	3.33		0.349	0.37	0.29	1.142	1.077	1.164	1.59	1.228	1.27		15.805	16.741
97	Prp43	VREEGCGPLSV	331	341	2	8	8.89		1.558	1.624	1.401	26.454	27.589	23.794	2.575	2.516	2.774	43.738	42.736	47.111	3.404	3.221	3.272	57.814	54.704	55.578				Prp43	VREEGCGPLSV	331	341	2	8	8.89		1.558	1.624	1.401	2.575	2.516	2.774	3.404	3.221	3.272		26.454	27.589
98	Prp43	NIAETSL	377	383	1	5	7.68		2.503	2.601	2.515	68.021	70.69	68.337	3.004	2.68	2.83	81.618	72.822	76.912	3.188	2.9	2.854	86.631	78.796	77.553				Prp43	NIAETSL	377	383	1	5	7.68		2.503	2.601	2.515	3.004	2.68	2.83	3.188	2.9	2.854		68.021	70.69
99	Prp43	IAETSL	378	383	1	4	6.2		1.825	1.892	1.819	61.998	64.277	61.776	2.245	2.027	2.144	76.252	68.854	72.829	2.331	2.118	2.176	79.176	71.943	73.913				Prp43	IAETSL	378	383	1	4	6.2		1.825	1.892	1.819	2.245	2.027	2.144	2.331	2.118	2.176		61.998	64.277
100	Prp43	TIDGIVY	384	390	1	5	11.49		1.029	1.04	0.923	27.971	28.258	25.07	1.33	1.207	1.341	36.135	32.798	36.437	1.519	1.384	1.31	41.265	37.61	35.601				Prp43	TIDGIVY	384	390	1	5	11.49		1.029	1.04	0.923	1.33	1.207	1.341	1.519	1.384	1.31		27.971	28.258
101	Prp43	VVDPGF	391	396	1	3	8.34		0.005	0.007	0.019	0.221	0.308	0.838	0.018	0.022	0.025	0.799	0.999	1.126	0.192	0.215	0.314	8.694	9.72	14.203				Prp43	VVDPGF	391	396	1	3	8.34		0.005	0.007	0.019	0.018	0.022	0.025	0.192	0.215	0.314		0.221	0.308
102	Prp43	VVDPGFSKQ	391	399	2	6	3.92		0.682	0.704	0.768	15.442	15.937	17.387	1.243	0.995	1.284	28.159	22.531	29.086	1.534	1.579	1.637	34.748	35.745	37.059				Prp43	VVDPGFSKQ	391	399	2	6	3.92		0.682	0.704	0.768	1.243	0.995	1.284	1.534	1.579	1.637		15.442	15.937
103	Prp43	VVDPGFSKQKVYNPRIRVESL	391	411	3	17	12.07		5.551	5.612	4.997	44.366	44.853	39.938	8.345	7.321	7.492	66.699	58.509	59.875	9.168	7.856	7.547	73.273	62.784	60.32				Prp43	VVDPGFSKQKVYNPRIRVESL	391	411	3	17	12.07		5.551	5.612	4.997	8.345	7.321	7.492	9.168	7.856	7.547		44.366	44.853
104	Prp43	LVSPISKASAQQRAGRAGRTRPGKC	412	436	5	21	3.78		1.873	2.073	1.879	12.12	13.411	12.155	3.965	4.271	4.242	25.653	27.632	27.446	12.602	11.233	11.036	81.536	72.678	71.403				Prp43	LVSPISKASAQQRAGRAGRTRPGKC	412	436	5	21	3.78		1.873	2.073	1.879	3.965	4.271	4.242	12.602	11.233	11.036		12.12	13.411
105	Prp43	FRLYTEEA	437	444	2	6	9.69		0.415	0.442	0.385	9.407	10.001	8.708	1.152	1.199	1.388	26.077	27.144	31.426	2.799	2.76	2.594	63.394	62.492	58.745				Prp43	FRLYTEEA	437	444	2	6	9.69		0.415	0.442	0.385	1.152	1.199	1.388	2.799	2.76	2.594		9.407	10.001
106	Prp43	YTEEA	440	444	1	3	1.53		0.48	0.536	0.483	21.741	24.276	21.857	1.33	1.314	1.332	60.248	59.523	60.307	1.9	1.677	1.669	86.044	75.933	75.567				Prp43	YTEEA	440	444	1	3	1.53		0.48	0.536	0.483	1.33	1.314	1.332	1.9	1.677	1.669		21.741	24.276
107	Prp43	YTEEAFQKE	440	448	2	7	5.52		1.105	1.178	1.032	21.442	22.862	20.037	2.831	2.65	3.04	54.948	51.431	59.01	3.525	3.363	3.385	68.417	65.276	65.699				Prp43	YTEEAFQKE	440	448	2	7	5.52		1.105	1.178	1.032	2.831	2.65	3.04	3.525	3.363	3.385		21.442	22.862
108	Prp43	AFQKELIEQSYPEIL	444	458	2	12	14.75		3.294	3.33	3.069	37.297	37.703	34.751	5.497	4.72	4.866	62.239	53.447	55.098	6.698	5.833	5.646	75.837	66.044	63.923				Prp43	AFQKELIEQSYPEIL	444	458	2	12	14.75		3.294	3.33	3.069	5.497	4.72	4.866	6.698	5.833	5.646		37.297	37.703
109	Prp43	FQKELIE	445	451	2	5	6.71		1.048	1.125	1.11	28.467	30.571	30.163	1.845	1.928	2.131	50.136	52.399	57.92	2.159	1.977	2.236	58.676	53.715	60.759				Prp43	FQKELIE	445	451	2	5	6.71		1.048	1.125	1.11	1.845	1.928	2.131	2.159	1.977	2.236		28.467	30.571
110	Prp43	FQKELIEQSY	445	454	2	8	9.06		3.025	3.226	3.14	51.37	54.79	53.327	4.468	3.989	4.166	75.879	67.747	70.751	4.706	4.228	4.107	79.923	71.802	69.756				Prp43	FQKELIEQSY	445	454	2	8	9.06		3.025	3.226	3.14	4.468	3.989	4.166	4.706	4.228	4.107		51.37	54.79
111	Prp43	QKELIEQSYPEIL	446	458	2	10	13.91		2.607	2.629	2.412	35.417	35.722	32.769	3.844	3.348	3.57	52.231	45.488	48.501	5.129	4.479	4.241	69.692	60.859	57.618				Prp43	QKELIEQSYPEIL	446	458	2	10	13.91		2.607	2.629	2.412	3.844	3.348	3.57	5.129	4.479	4.241		35.417	35.722
112	Prp43	LIEQSYPEIL	449	458	2	7	14.66		1.808	1.793	1.629	35.091	34.807	31.625	2.233	1.936	1.892	43.346	37.586	36.726	3.197	2.864	2.816	62.058	55.594	54.668				Prp43	LIEQSYPEIL	449	458	2	7	14.66		1.808	1.793	1.629	2.233	1.936	1.892	3.197	2.864	2.816		35.091	34.807
113	Prp43	RSNLSSTVL	459	467	2	7	6.85		1.15	1.164	0.985	22.318	22.597	19.117	2.127	2.005	2.11	41.285	38.91	40.965	2.457	2.162	2.113	47.69	41.958	41.008				Prp43	RSNLSSTVL	459	467	2	7	6.85		1.15	1.164	0.985	2.127	2.005	2.11	2.457	2.162	2.113		22.318	22.597
114	Prp43	SSTVLE	463	468	1	4	2.68		0.082	0.081	0.059	2.771	2.762	2.012	0.459	0.442	0.428	15.574	15.014	14.553	0.555	0.5	0.319	18.863	16.975	10.842				Prp43	SSTVLE	463	468	1	4	2.68		0.082	0.081	0.059	0.459	0.442	0.428	0.555	0.5	0.319		2.771	2.762
115	Prp43	SSTVLEL	463	469	1	5	11.94		0.075	0.075	0.056	2.047	2.05	1.527	0.285	0.245	0.287	7.747	6.655	7.794	0.375	0.313	0.289	10.199	8.494	7.843				Prp43	SSTVLEL	463	469	1	5	11.94		0.075	0.075	0.056	0.285	0.245	0.287	0.375	0.313	0.289		2.047	2.05
116	Prp43	SSTVLELKKLGIDDL	463	477	3	13	14.97		1.14	1.117	0.903	11.918	11.678	9.436	2.019	1.704	1.636	21.106	17.81	17.094	2.549	2.005	1.967	26.638	20.957	20.562				Prp43	SSTVLELKKLGIDDL	463	477	3	13	14.97		1.14	1.117	0.903	2.019	1.704	1.636	2.549	2.005	1.967		11.918	11.678
117	Prp43	SSTVLELKKLGIDDLVHF	463	480	3	16	17.98		2.021	1.954	1.76	17.164	16.591	14.946	3.381	2.668	2.831	28.71	22.657	24.042	4.1	3.517	3.243	34.818	29.863	27.536				Prp43	SSTVLELKKLGIDDLVHF	463	480	3	16	17.98		2.021	1.954	1.76	3.381	2.668	2.831	4.1	3.517	3.243		17.164	16.591
118	Prp43	SSTVLELKKLGIDDLVHF	463	480	4	16	17.98		1.962	1.983	1.763	16.66	16.84	14.972	3.595	2.719	2.949	30.531	23.089	25.038	4.138	3.582	3.293	35.143	30.418	27.963				Prp43	SSTVLELKKLGIDDLVHF	463	480	4	16	17.98		1.962	1.983	1.763	3.595	2.719	2.949	4.138	3.582	3.293		16.66	16.84
119	Prp43	VLELKKLGIDDLVHF	466	480	3	13	17.24		1.754	1.741	1.547	18.333	18.2	16.163	2.763	2.224	2.469	28.877	23.244	25.805	3.395	3.019	2.977	35.479	31.554	31.114				Prp43	VLELKKLGIDDLVHF	466	480	3	13	17.24		1.754	1.741	1.547	2.763	2.224	2.469	3.395	3.019	2.977		18.333	18.2
120	Prp43	ELKKLGIDD	468	476	2	7	5.6		0.563	0.591	0.551	10.924	11.462	10.703	0.74	0.838	1.019	14.358	16.268	19.786	1.379	1.351	1.39	26.764	26.222	26.977				Prp43	ELKKLGIDD	468	476	2	7	5.6		0.563	0.591	0.551	0.74	0.838	1.019	1.379	1.351	1.39		10.924	11.462
121	Prp43	KKLGIDDL	470	477	2	6	9.17		1.26	1.213	1.087	28.535	27.479	24.626	1.364	1.363	1.429	30.886	30.867	32.354	2.181	1.869	1.773	49.386	42.33	40.155				Prp43	KKLGIDDL	470	477	2	6	9.17		1.26	1.213	1.087	1.364	1.363	1.429	2.181	1.869	1.773		28.535	27.479
122	Prp43	LVHFDFMDPPAPETM	477	491	2	10	17.02		1.119	1.073	1.006	15.202	14.581	13.667	2.314	1.863	2.162	31.435	25.308	29.37	2.923	2.709	2.701	39.709	36.805	36.692				Prp43	LVHFDFMDPPAPETM	477	491	2	10	17.02		1.119	1.073	1.006	2.314	1.863	2.162	2.923	2.709	2.701		15.202	14.581
123	Prp43	VHFDFMDPPAPETM	478	491	2	9	15.75		1.035	1.034	0.992	15.618	15.606	14.974	2.041	2.043	2.065	30.808	30.845	31.17	2.687	2.525	2.762	40.569	38.116	41.699				Prp43	VHFDFMDPPAPETM	478	491	2	9	15.75		1.035	1.034	0.992	2.041	2.043	2.065	2.687	2.525	2.762		15.618	15.606
124	Prp43	DFMDPPAPETM	481	491	1	6	12.95		0.969	0.969	0.927	21.94	21.943	20.989	1.754	1.59	1.696	39.72	35.997	38.41	2.163	2.048	2.04	48.983	46.371	46.199				Prp43	DFMDPPAPETM	481	491	1	6	12.95		0.969	0.969	0.927	1.754	1.59	1.696	2.163	2.048	2.04		21.94	21.943
125	Prp43	DFMDPPAPETMM	481	492	1	7	15.29		1.084	1.036	1.032	21.043	20.107	20.03	2.161	2.068	2.057	41.952	40.141	39.92	2.961	2.724	2.712	57.469	52.871	52.642				Prp43	DFMDPPAPETMM	481	492	1	7	15.29		1.084	1.036	1.032	2.161	2.068	2.057	2.961	2.724	2.712		21.043	20.107
126	Prp43	MRALEEL	492	498	2	5	9.75		0.002	0.017	-0.017	0.042	0.474	-0.45	0.013	-0.004	-0.009	0.361	-0.121	-0.24	0.03	0.023	0.013	0.813	0.617	0.35				Prp43	MRALEEL	492	498	2	5	9.75		0.002	0.017	-0.017	0.013	-0.004	-0.009	0.03	0.023	0.013		0.042	0.474
127	Prp43	NYLAC	499	503	1	3	7.87		-0.019	-0.008	-0.01	-0.872	-0.356	-0.473	0.038	-0.008	-0.029	1.71	-0.346	-1.293	-0.003	0.071	0.173	-0.147	3.227	7.854				Prp43	NYLAC	499	503	1	3	7.87		-0.019	-0.008	-0.01	0.038	-0.008	-0.029	-0.003	0.071	0.173		-0.872	-0.356
128	Prp43	LDDEGNLTPLGRL	504	516	2	10	13.86		0.592	0.597	0.454	8.037	8.117	6.166	1.41	1.194	1.215	19.159	16.229	16.51	1.874	1.604	1.59	25.464	21.795	21.598				Prp43	LDDEGNLTPLGRL	504	516	2	10	13.86		0.592	0.597	0.454	1.41	1.194	1.215	1.874	1.604	1.59		8.037	8.117
129	Prp43	LDDEGNLTPLGRLASQFPLDPML	504	526	2	18	19.29		0.744	0.758	0.699	5.616	5.722	5.277	1.75	1.679	1.569	13.211	12.674	11.842	2.936	2.577	2.55	22.163	19.454	19.252				Prp43	LDDEGNLTPLGRLASQFPLDPML	504	526	2	18	19.29		0.744	0.758	0.699	1.75	1.679	1.569	2.936	2.577	2.55		5.616	5.722
130	Prp43	DDEGNLTPLGRL	505	516	2	9	13.28		0.62	0.684	0.618	9.357	10.332	9.331	1.47	1.283	1.421	22.191	19.375	21.456	1.949	1.73	1.691	29.419	26.123	25.523				Prp43	DDEGNLTPLGRL	505	516	2	9	13.28		0.62	0.684	0.618	1.47	1.283	1.421	1.949	1.73	1.691		9.357	10.332
131	Prp43	DDEGNLTPLGRLASQFPLDPMLA	505	527	3	18	19.25		0.818	0.86	0.741	6.177	6.489	5.595	1.745	1.77	1.694	13.171	13.362	12.784	3.001	2.685	2.544	22.65	20.27	19.203				Prp43	DDEGNLTPLGRLASQFPLDPMLA	505	527	3	18	19.25		0.818	0.86	0.741	1.745	1.77	1.694	3.001	2.685	2.544		6.177	6.489
132	Prp43	ASQFPLDPML	517	526	1	6	17.68		0.179	0.189	0.169	4.057	4.276	3.825	0.233	0.257	0.295	5.269	5.819	6.686	0.658	0.63	0.623	14.903	14.258	14.115				Prp43	ASQFPLDPML	517	526	1	6	17.68		0.179	0.189	0.169	0.233	0.257	0.295	0.658	0.63	0.623		4.057	4.276
133	Prp43	ASQFPLDPMLA	517	527	2	7	17.18		0.238	0.195	0.121	4.61	3.777	2.347	0.272	0.235	0.278	5.274	4.563	5.394	0.702	0.71	0.634	13.619	13.782	12.309				Prp43	ASQFPLDPMLA	517	527	2	7	17.18		0.238	0.195	0.121	0.272	0.235	0.278	0.702	0.71	0.634		4.61	3.777
134	Prp43	VMLIGSF	528	534	1	5	16.73		0.147	0.176	0.126	3.995	4.783	3.413	0.128	0.202	0.136	3.487	5.49	3.702	0.284	0.348	0.309	7.717	9.452	8.396				Prp43	VMLIGSF	528	534	1	5	16.73		0.147	0.176	0.126	0.128	0.202	0.136	0.284	0.348	0.309		3.995	4.783
135	Prp43	LIGSFE	530	535	1	4	9.95		0.079	0.081	0.055	2.667	2.766	1.88	0.372	0.364	0.408	12.63	12.358	13.874	0.73	0.672	0.679	24.793	22.838	23.052				Prp43	LIGSFE	530	535	1	4	9.95		0.079	0.081	0.055	0.372	0.364	0.408	0.73	0.672	0.679		2.667	2.766
136	Prp43	IGSFE	531	535	1	3	6.68		0.074	0.071	0.039	3.344	3.223	1.781	0.365	0.357	0.378	16.528	16.189	17.127	0.692	0.659	0.628	31.355	29.84	28.449				Prp43	IGSFE	531	535	1	3	6.68		0.074	0.071	0.039	0.365	0.357	0.378	0.692	0.659	0.628		3.344	3.223
137	Prp43	EFQCSQ	535	540	1	4	3.74		0.008	0.013	0.014	0.286	0.438	0.492	0.052	0.066	0.081	1.772	2.258	2.737	0.481	0.495	0.612	16.341	16.804	20.784				Prp43	EFQCSQ	535	540	1	4	3.74		0.008	0.013	0.014	0.052	0.066	0.081	0.481	0.495	0.612		0.286	0.438
138	Prp43	FQCSQEIL	536	543	1	6	12.14		0.018	0.103	0.021	0.399	2.325	0.474	0.053	0.067	0.071	1.206	1.513	1.606	0.429	0.412	0.37	9.709	9.324	8.371				Prp43	FQCSQEIL	536	543	1	6	12.14		0.018	0.103	0.021	0.053	0.067	0.071	0.429	0.412	0.37		0.399	2.325
139	Prp43	TIVAM	544	548	1	3	7.06		0.011	0.02	0.01	0.485	0.913	0.468	0.016	0.013	0.018	0.743	0.573	0.794	0.021	0.021	0.01	0.966	0.965	0.431				Prp43	TIVAM	544	548	1	3	7.06		0.011	0.02	0.01	0.016	0.013	0.018	0.021	0.021	0.01		0.485	0.913
140	Prp43	LSVPNVF	549	555	1	4	14.81		1.045	1.025	0.995	35.507	34.831	33.788	1.123	0.992	1.079	38.133	33.698	36.666	1.381	1.338	1.269	46.899	45.444	43.094				Prp43	LSVPNVF	549	555	1	4	14.81		1.045	1.025	0.995	1.123	0.992	1.079	1.381	1.338	1.269		35.507	34.831
141	Prp43	IFAHPDGDHITL	571	582	3	9	10.14		0.044	-0.013	0.032	0.666	-0.199	0.486	0.112	0.064	0.037	1.689	0.968	0.556	0.307	0.266	0	4.641	4.021	0				Prp43	IFAHPDGDHITL	571	582	3	9	10.14		0.044	-0.013	0.032	0.112	0.064	0.037	0.307	0.266	0		0.666	-0.199
142	Prp43	LNVYHAFKSDE	583	593	3	9	8.07		0.677	0.661	0.585	10.226	9.974	8.83	0.691	0.559	0.629	10.434	8.443	9.503	0.794	0.608	0.545	11.982	9.179	8.221				Prp43	LNVYHAFKSDE	583	593	3	9	8.07		0.677	0.661	0.585	0.691	0.559	0.629	0.794	0.608	0.545		10.226	9.974
143	Prp43	LNVYHAFKSDEAYE	583	596	3	12	9.97		0.741	0.686	0.581	8.385	7.763	6.578	1.142	0.953	1.107	12.925	10.791	12.532	2.071	1.837	1.622	23.449	20.804	18.37				Prp43	LNVYHAFKSDEAYE	583	596	3	12	9.97		0.741	0.686	0.581	1.142	0.953	1.107	2.071	1.837	1.622		8.385	7.763
144	Prp43	NVYHAFKSDEA	584	594	2	9	5.35		0.815	0.805	0.706	12.298	12.151	10.659	0.863	0.68	0.862	13.022	10.266	13.008	1.107	1.133	1.085	16.713	17.106	16.38				Prp43	NVYHAFKSDEA	584	594	2	9	5.35		0.815	0.805	0.706	0.863	0.68	0.862	1.107	1.133	1.085		12.298	12.151
145	Prp43	YRSLSAAD	610	617	2	6	2.91		0.077	0.21	0.192	1.75	4.751	4.348	0.171	0.313	0.361	3.861	7.08	8.172	0.321	0.446	0.477	7.266	10.1	10.809				Prp43	YRSLSAAD	610	617	2	6	2.91		0.077	0.21	0.192	0.171	0.313	0.361	0.321	0.446	0.477		1.75	4.751
146	Prp43	YRSLSAADNIRSQL	610	623	3	12	9.74		0.182	0.172	0.175	2.065	1.952	1.986	0.5	0.399	0.506	5.664	4.513	5.726	1.166	1.072	0.871	13.204	12.14	9.864				Prp43	YRSLSAADNIRSQL	610	623	3	12	9.74		0.182	0.172	0.175	0.5	0.399	0.506	1.166	1.072	0.871		2.065	1.952
147	Prp43	RSLSAADNIRSQL	611	623	3	11	8.69		0.163	0.158	0.118	2.012	1.955	1.456	0.364	0.371	0.425	4.494	4.585	5.249	1.035	0.97	0.815	12.787	11.981	10.073				Prp43	RSLSAADNIRSQL	611	623	3	11	8.69		0.163	0.158	0.118	0.364	0.371	0.425	1.035	0.97	0.815		2.012	1.955
148	Prp43	ADNIRSQL	616	623	2	6	5.37		0.012	0.006	0.021	0.269	0.139	0.483	0.068	0.093	0.095	1.532	2.099	2.153	0.515	0.453	0.443	11.671	10.262	10.022				Prp43	ADNIRSQL	616	623	2	6	5.37		0.012	0.006	0.021	0.068	0.093	0.095	0.515	0.453	0.443		0.269	0.139
149	Prp43	ERLMNRYNLEL	624	634	3	9	13.7		0.543	0.55	0.468	8.202	8.306	7.067	1.512	1.552	1.696	22.822	23.429	25.606	3.123	3.144	2.821	47.145	47.459	42.586				Prp43	ERLMNRYNLEL	624	634	3	9	13.7		0.543	0.55	0.468	1.512	1.552	1.696	3.123	3.144	2.821		8.202	8.306
150	Prp43	MNRYNLEL	627	634	2	6	11.65		0.448	0.487	0.394	10.139	11.036	8.918	1.257	1.38	1.491	28.462	31.248	33.764	2.422	2.432	2.452	54.839	55.062	55.519				Prp43	MNRYNLEL	627	634	2	6	11.65		0.448	0.487	0.394	1.257	1.38	1.491	2.422	2.432	2.452		10.139	11.036
151	Prp43	NTTDYESPKY	635	644	2	7	5.61		2.115	2.31	2.151	41.044	44.829	41.756	2.737	2.851	3.167	53.117	55.331	61.462	3.293	3.181	3.427	63.924	61.747	66.512				Prp43	NTTDYESPKY	635	644	2	7	5.61		2.115	2.31	2.151	2.737	2.851	3.167	3.293	3.181	3.427		41.044	44.829
152	Prp43	NTTDYESPKYFDNIRKALASGF	635	656	3	19	17.28		1.978	1.893	1.607	14.142	13.537	11.491	3.594	2.838	2.933	25.704	20.297	20.976	4.026	3.27	3.015	28.792	23.385	21.564				Prp43	NTTDYESPKYFDNIRKALASGF	635	656	3	19	17.28		1.978	1.893	1.607	3.594	2.838	2.933	4.026	3.27	3.015		14.142	13.537
153	Prp43	FDNIRKALASGFF	645	657	3	11	16.14		0.07	0.135	0.159	0.871	1.671	1.96	0.052	0.194	0.102	0.639	2.394	1.26	0.164	0.087	0.19	2.032	1.078	2.35				Prp43	FDNIRKALASGFF	645	657	3	11	16.14		0.07	0.135	0.159	0.052	0.194	0.102	0.164	0.087	0.19		0.871	1.671
154	Prp43	DNIRKALASGF	646	656	2	9	12.48		0.003	0.023	0	0.049	0.35	0	0.029	0	0.348	0.44	0	5.259	0.26	0.154	1.124	3.931	2.328	16.971				Prp43	DNIRKALASGF	646	656	2	9	12.48		0.003	0.023	0	0.029	0	0.348	0.26	0.154	1.124		0.049	0.35
155	Prp43	YITVKDNQ	670	677	2	6	2.61		1.308	1.018	1.235	29.614	23.05	27.958	1.68	1.518	1.942	38.04	34.37	43.975	1.853	1.931	1.986	41.951	43.724	44.97				Prp43	YITVKDNQ	670	677	2	6	2.61		1.308	1.018	1.235	1.68	1.518	1.942	1.853	1.931	1.986		29.614	23.05
156	Prp43	DVLIHPSTVLGHDAE	678	692	2	12	9.42		1.829	1.793	1.582	20.706	20.304	17.917	3.027	2.838	2.912	34.272	32.137	32.975	4.081	3.708	3.442	46.206	41.987	38.977				Prp43	DVLIHPSTVLGHDAE	678	692	2	12	9.42		1.829	1.793	1.582	3.027	2.838	2.912	4.081	3.708	3.442		20.706	20.304
157	Prp43	DVLIHPSTVLGHDAEW	678	693	3	13	14.06		1.562	1.476	1.353	16.328	15.428	14.146	3.037	2.59	2.588	31.742	27.067	27.052	4.014	3.423	3.39	41.95	35.779	35.435				Prp43	DVLIHPSTVLGHDAEW	678	693	3	13	14.06		1.562	1.476	1.353	3.037	2.59	2.588	4.014	3.423	3.39		16.328	15.428
158	Prp43	IHPSTVLGHDAE	681	692	3	9	5.44		1.781	1.74	1.627	26.881	26.273	24.556	2.689	2.596	2.821	40.595	39.195	42.59	3.612	3.298	3.533	54.53	49.793	53.338				Prp43	IHPSTVLGHDAE	681	692	3	9	5.44		1.781	1.74	1.627	2.689	2.596	2.821	3.612	3.298	3.533		26.881	26.273
159	Prp43	WVIYNE	693	698	1	4	12.52		-0.001	-0.004	0.001	-0.022	-0.153	0.031	0.012	-0.002	-0.003	0.407	-0.075	-0.116	-0.006	0.009	0.008	-0.209	0.307	0.259				Prp43	WVIYNE	693	698	1	4	12.52		-0.001	-0.004	0.001	0.012	-0.002	-0.003	-0.006	0.009	0.008		-0.022	-0.153
160	Prp43	VIYNE	694	698	1	3	3.58		-0.002	0.004	0.013	-0.104	0.193	0.586	0.011	-0.015	0.005	0.497	-0.677	0.204	0.013	0.004	-0.017	0.573	0.195	-0.784				Prp43	VIYNE	694	698	1	3	3.58		-0.002	0.004	0.013	0.011	-0.015	0.005	0.013	0.004	-0.017		-0.104	0.193
161	Prp43	FVLTSKN	699	705	1	5	4.45		2.174	2.176	2.245	59.087	59.134	61.005	2.418	2.314	2.45	65.712	62.882	66.589	2.507	2.395	2.643	68.124	65.076	71.831				Prp43	FVLTSKN	699	705	1	5	4.45		2.174	2.176	2.245	2.418	2.314	2.45	2.507	2.395	2.643		59.087	59.134
162	Prp43	FVLTSKNYIRTVTSVRPEWL	699	718	3	17	15.79		1.027	0.792	0.65	8.212	6.329	5.192	1.162	0.813	1.134	9.283	6.498	9.064	1.847	1.216	0.944	14.764	9.72	7.545				Prp43	FVLTSKNYIRTVTSVRPEWL	699	718	3	17	15.79		1.027	0.792	0.65	1.162	0.813	1.134	1.847	1.216	0.944		8.212	6.329
163	Prp43	VLTSKNYIRTVT	700	711	3	10	6.6		1.636	1.58	1.386	22.232	21.474	18.835	1.812	1.369	1.608	24.617	18.605	21.85	0	1.849	1.476	0	25.118	20.052				Prp43	VLTSKNYIRTVT	700	711	3	10	6.6		1.636	1.58	1.386	1.812	1.369	1.608	0	1.849	1.476		22.232	21.474
164	Prp43	YIRTVTSVRPEW	706	717	3	9	11.31		0.149	0.106	0.08	2.252	1.603	1.201	0.399	0.351	0.367	6.016	5.295	5.535	0.863	0.922	0.841	13.029	13.913	12.691				Prp43	YIRTVTSVRPEW	706	717	3	9	11.31		0.149	0.106	0.08	0.399	0.351	0.367	0.863	0.922	0.841		2.252	1.603
165	Prp43	YIRTVTSVRPEWL	706	718	3	10	13.62		0.115	0.088	0.105	1.563	1.196	1.427	0.279	0.245	0.254	3.795	3.332	3.45	0.747	0.657	0.528	10.148	8.929	7.175				Prp43	YIRTVTSVRPEWL	706	718	3	10	13.62		0.115	0.088	0.105	0.279	0.245	0.254	0.747	0.657	0.528		1.563	1.196
166	Prp43	VTSVRPEWL	710	718	2	6	13.4		0.041	0.028	0.011	0.921	0.645	0.239	0.268	0.257	0.209	6.061	5.81	4.726	0.622	0.516	0.492	14.075	11.685	11.133				Prp43	VTSVRPEWL	710	718	2	6	13.4		0.041	0.028	0.011	0.268	0.257	0.209	0.622	0.516	0.492		0.921	0.645
167	Prp43	IEIAPAY	719	725	1	4	9.18		0.635	0.727	0.667	21.563	24.697	22.648	0.825	0.89	0.971	28.021	30.233	32.966	1.126	1.195	1.324	38.237	40.588	44.985				Prp43	IEIAPAY	719	725	1	4	9.18		0.635	0.727	0.667	0.825	0.89	0.971	1.126	1.195	1.324		21.563	24.697
168	Prp43	IAPAY	721	725	1	2	4.56		0.745	0.787	0.782	50.629	53.478	53.12	1.048	0.969	1.01	71.206	65.796	68.612	1.105	1.033	1.122	75.075	70.154	76.222				Prp43	IAPAY	721	725	1	2	4.56		0.745	0.787	0.782	1.048	0.969	1.01	1.105	1.033	1.122		50.629	53.478
169	Prp43	YDLSN	726	730	1	3	3.54		1.58	1.578	1.481	71.55	71.467	67.072	1.662	1.516	1.532	75.268	68.652	69.398	1.746	1.541	1.518	79.067	69.772	68.763				Prp43	YDLSN	726	730	1	3	3.54		1.58	1.578	1.481	1.662	1.516	1.532	1.746	1.541	1.518		71.55	71.467
170	Prp43	YDLSNF	726	731	1	4	13.23		2.106	2.071	1.927	71.525	70.352	65.45	2.169	1.97	2.126	73.675	66.932	72.22	2.336	2.041	2.012	79.335	69.314	68.347				Prp43	YDLSNF	726	731	1	4	13.23		2.106	2.071	1.927	2.169	1.97	2.126	2.336	2.041	2.012		71.525	70.352
171	Prp43	YDLSNFQKGDVKL	726	738	3	11	12.01		5.041	4.968	4.626	62.26	61.362	57.144	6.339	5.688	5.602	78.298	70.253	69.198	6.154	5.677	5.262	76.014	70.124	64.993				Prp43	YDLSNFQKGDVKL	726	738	3	11	12.01		5.041	4.968	4.626	6.339	5.688	5.602	6.154	5.677	5.262		62.26	61.362
172	Prp43 + Pxr1	EVLFQGPGYQDPNSVQ	-24	-9	2	12	11.35		5.732	5.491	5.934	64.9	62.175	67.185	6.028	5.515	5.794	68.252	62.443	65.607	5.605	5.678	5.818	63.467	64.286	65.87				Prp43 + Pxr1	EVLFQGPGYQDPNSVQ	-24	-9	2	12	11.35		5.732	5.491	5.934	6.028	5.515	5.794	5.605	5.678	5.818		64.9	62.175
173	Prp43 + Pxr1	VLFQGPGYQDPNSVQ	-23	-9	2	11	10.59		5.643	5.281	5.857	69.7	65.23	72.339	5.786	5.457	5.565	71.469	67.409	68.735	5.501	5.524	5.53	67.944	68.23	68.303				Prp43 + Pxr1	VLFQGPGYQDPNSVQ	-23	-9	2	11	10.59		5.643	5.281	5.857	5.786	5.457	5.565	5.501	5.524	5.53		69.7	65.23
174	Prp43 + Pxr1	FQGPGYQDPNSVQ	-21	-9	2	9	6.84		4.908	4.742	5.009	74.101	71.594	75.614	4.805	4.691	4.849	72.542	70.821	73.201	4.77	4.825	4.874	72.014	72.844	73.587				Prp43 + Pxr1	FQGPGYQDPNSVQ	-21	-9	2	9	6.84		4.908	4.742	5.009	4.805	4.691	4.849	4.77	4.825	4.874		74.101	71.594
175	Prp43 + Pxr1	FQGPGYQDPNSVQALARPTSVDM	-21	1	3	18	11.67		9.558	9.19	10	72.15	69.368	75.485	10.193	9.532	9.781	76.942	71.948	73.829	9.771	9.603	9.797	73.757	72.486	73.954				Prp43 + Pxr1	FQGPGYQDPNSVQALARPTSVDM	-21	1	3	18	11.67		9.558	9.19	10	10.193	9.532	9.781	9.771	9.603	9.797		72.15	69.368
176	Prp43 + Pxr1	ALARPTSVDM	-8	1	2	7	6.38		3.772	3.878	0	73.215	75.272	0	3.616	3.683	4.004	70.196	71.496	77.708	3.545	3.692	3.893	68.806	71.661	75.567				Prp43 + Pxr1	ALARPTSVDM	-8	1	2	7	6.38		3.772	3.878	0	3.616	3.683	4.004	3.545	3.692	3.893		73.215	75.272
177	Prp43 + Pxr1	HPDPVETSIPEQAAE	11	25	2	11	6.36		5.628	5.536	5.721	69.513	68.376	70.667	5.735	5.571	5.634	70.843	68.815	69.587	5.629	5.682	5.716	69.531	70.179	70.604				Prp43 + Pxr1	HPDPVETSIPEQAAE	11	25	2	11	6.36		5.628	5.536	5.721	5.735	5.571	5.634	5.629	5.682	5.716		69.513	68.376
178	Prp43 + Pxr1	TSIPEQAAE	17	25	1	6	3.53		3.649	3.572	3.678	82.629	80.892	83.299	3.612	3.611	3.7	81.8	81.765	83.783	3.589	3.572	3.628	81.279	80.888	82.147				Prp43 + Pxr1	TSIPEQAAE	17	25	1	6	3.53		3.649	3.572	3.678	3.612	3.611	3.7	3.589	3.572	3.628		82.629	80.892
179	Prp43 + Pxr1	TSIPEQAAE	17	25	2	6	3.53		3.275	3.266	3.312	74.166	73.952	75.006	3.227	3.407	3.293	73.066	77.161	74.577	3.25	3.207	3.162	73.598	72.62	71.6				Prp43 + Pxr1	TSIPEQAAE	17	25	2	6	3.53		3.275	3.266	3.312	3.227	3.407	3.293	3.25	3.207	3.162		74.166	73.952
180	Prp43 + Pxr1	IAEEL	26	30	1	3	7.03		1.372	1.399	1.463	62.159	63.366	66.246	1.327	1.28	1.479	60.091	57.993	66.964	1.291	1.363	1.381	58.488	61.735	62.538				Prp43 + Pxr1	IAEEL	26	30	1	3	7.03		1.372	1.399	1.463	1.327	1.28	1.479	1.291	1.363	1.381		62.159	63.366
181	Prp43 + Pxr1	IAEELSKQHPLPSEE	26	40	2	11	6.26		4.865	4.665	5.069	60.097	57.627	62.613	4.931	4.768	5.144	60.913	58.893	63.539	4.982	5.228	4.759	61.536	64.574	58.782				Prp43 + Pxr1	IAEELSKQHPLPSEE	26	40	2	11	6.26		4.865	4.665	5.069	4.931	4.768	5.144	4.982	5.228	4.759		60.097	57.627
182	Prp43 + Pxr1	EELSKQHPLPS	28	38	3	7	2.75		2.623	2.638	2.89	50.906	51.211	56.091	2.773	2.678	2.662	53.818	51.971	51.673	2.546	2.772	2.625	49.423	53.813	50.959				Prp43 + Pxr1	EELSKQHPLPS	28	38	3	7	2.75		2.623	2.638	2.89	2.773	2.678	2.662	2.546	2.772	2.625		50.906	51.211
183	Prp43 + Pxr1	ELSKQHPLPSEE	29	40	2	8	3.82		3.344	3.204	3.647	56.795	54.416	61.935	3.106	3.358	3.497	52.75	57.037	59.391	3.311	3.599	3.416	56.227	61.125	58.012				Prp43 + Pxr1	ELSKQHPLPSEE	29	40	2	8	3.82		3.344	3.204	3.647	3.106	3.358	3.497	3.311	3.599	3.416		56.795	54.416
184	Prp43 + Pxr1	ELSKQHPLPSEEPLVHHDAGE	29	49	4	16	6.01		5.141	4.896	5.163	43.659	41.579	43.84	5.405	4.797	4.935	45.9	40.735	41.904	5.113	4.907	4.785	43.416	41.667	40.634				Prp43 + Pxr1	ELSKQHPLPSEEPLVHHDAGE	29	49	4	16	6.01		5.141	4.896	5.163	5.405	4.797	4.935	5.113	4.907	4.785		43.659	41.579
185	Prp43 + Pxr1	LSKQHPLPSEE	30	40	3	7	2.98		2.623	2.638	2.89	50.906	51.211	56.091	2.773	2.678	2.662	53.818	51.971	51.673	2.546	2.772	2.625	49.423	53.813	50.959				Prp43 + Pxr1	LSKQHPLPSEE	30	40	3	7	2.98		2.623	2.638	2.89	2.773	2.678	2.662	2.546	2.772	2.625		50.906	51.211
186	Prp43 + Pxr1	LSKQHPLPSEEPLVHHDAGE	30	49	3	15	5.26		4.6	4.171	4.508	41.664	37.785	40.837	4.793	4.228	4.389	43.414	38.297	39.757	4.416	4.324	4.2	39.997	39.163	38.045				Prp43 + Pxr1	LSKQHPLPSEEPLVHHDAGE	30	49	3	15	5.26		4.6	4.171	4.508	4.793	4.228	4.389	4.416	4.324	4.2		41.664	37.785
187	Prp43 + Pxr1	EAQKLEDGKINPFTGRE	62	78	3	14	8.08		1.005	0.961	0.824	9.752	9.324	7.996	1.67	1.194	1.656	16.206	11.591	16.075	3.357	3.7	3.335	32.583	35.909	32.369				Prp43 + Pxr1	EAQKLEDGKINPFTGRE	62	78	3	14	8.08		1.005	0.961	0.824	1.67	1.194	1.656	3.357	3.7	3.335		9.752	9.324
188	Prp43 + Pxr1	EAQKLEDGKINPFTGREFTPKY	62	83	4	18	12.78		1.212	1.178	1.263	9.147	8.89	9.533	1.926	1.775	1.701	14.535	13.399	12.84	3.436	3.408	3.461	25.932	25.724	26.124				Prp43 + Pxr1	EAQKLEDGKINPFTGREFTPKY	62	83	4	18	12.78		1.212	1.178	1.263	1.926	1.775	1.701	3.436	3.408	3.461		9.147	8.89
189	Prp43 + Pxr1	GKINPFTGREFTPKY	69	83	3	11	10.15		0.897	0.968	0.967	11.08	11.956	11.94	1.224	1.204	1.226	15.124	14.874	15.137	1.852	1.953	2.045	22.87	24.117	25.265				Prp43 + Pxr1	GKINPFTGREFTPKY	69	83	3	11	10.15		0.897	0.968	0.967	1.224	1.204	1.226	1.852	1.953	2.045		11.08	11.956
190	Prp43 + Pxr1	FTPKYVDIL	79	87	2	6	13.85		0.422	0.485	0	9.556	10.987	0	0.538	0.563	0.679	12.179	12.741	15.369	0.658	0.799	0.636	14.89	18.083	14.401				Prp43 + Pxr1	FTPKYVDIL	79	87	2	6	13.85		0.422	0.485	0	0.538	0.563	0.679	0.658	0.799	0.636		9.556	10.987
191	Prp43 + Pxr1	LKLYQNNQ	103	110	2	6	5.15		0.481	0.557	0.533	10.886	12.611	12.061	0.362	0.487	0.563	8.189	11.019	12.755	0.63	0.746	1.131	14.275	16.897	25.603				Prp43 + Pxr1	LKLYQNNQ	103	110	2	6	5.15		0.481	0.557	0.533	0.362	0.487	0.563	0.63	0.746	1.131		10.886	12.611
192	Prp43 + Pxr1	LKLYQNNQIM	103	112	2	8	10.51		0.599	0.595	0.649	10.173	10.106	11.015	0.655	0.64	0.656	11.13	10.876	11.137	0.782	0.806	0.76	13.278	13.684	12.914				Prp43 + Pxr1	LKLYQNNQIM	103	112	2	8	10.51		0.599	0.595	0.649	0.655	0.64	0.656	0.782	0.806	0.76		10.173	10.106
193	Prp43 + Pxr1	YQNNQIM	106	112	1	5	6.32		0.598	0.583	0.652	16.248	15.846	17.711	0.64	0.653	0.668	17.384	17.732	18.147	0.852	0.915	0.894	23.146	24.871	24.303				Prp43 + Pxr1	YQNNQIM	106	112	1	5	6.32		0.598	0.583	0.652	0.64	0.653	0.668	0.852	0.915	0.894		16.248	15.846
194	Prp43 + Pxr1	YQNNQIMVF	106	114	2	7	15.12		0.496	0.434	0.521	9.618	8.422	10.117	0.525	0.517	0.533	10.197	10.044	10.347	0.649	0.631	0.618	12.59	12.257	11.998				Prp43 + Pxr1	YQNNQIMVF	106	114	2	7	15.12		0.496	0.434	0.521	0.525	0.517	0.533	0.649	0.631	0.618		9.618	8.422
195	Prp43 + Pxr1	VFVGETGSGKTTQIPQF	113	129	2	14	12.51		0.819	0.7	0.724	7.946	6.792	7.03	1.502	1.391	1.46	14.573	13.503	14.17	1.735	2	1.906	16.841	19.407	18.493				Prp43 + Pxr1	VFVGETGSGKTTQIPQF	113	129	2	14	12.51		0.819	0.7	0.724	1.502	1.391	1.46	1.735	2	1.906		7.946	6.792
196	Prp43 + Pxr1	VFVGETGSGKTTQIPQF	113	129	3	14	12.51		0.828	0.629	0.727	8.034	6.108	7.058	1.368	1.328	1.365	13.277	12.885	13.248	1.715	1.921	1.932	16.648	18.644	18.752				Prp43 + Pxr1	VFVGETGSGKTTQIPQF	113	129	3	14	12.51		0.828	0.629	0.727	1.368	1.328	1.365	1.715	1.921	1.932		8.034	6.108
197	Prp43 + Pxr1	VFVGETGSGKTTQIPQFVL	113	131	2	16	15.88		0.672	0.614	0.66	5.71	5.211	5.606	1.431	1.173	1.215	12.151	9.961	10.321	1.491	1.721	1.661	12.665	14.616	14.102				Prp43 + Pxr1	VFVGETGSGKTTQIPQFVL	113	131	2	16	15.88		0.672	0.614	0.66	1.431	1.173	1.215	1.491	1.721	1.661		5.71	5.211
198	Prp43 + Pxr1	FVGETGSGKTTQIPQFVL	114	131	2	15	15.46		0.469	0.415	0.416	4.252	3.755	3.767	1.089	0.922	0.927	9.861	8.351	8.393	1.322	1.384	1.36	11.974	12.536	12.32				Prp43 + Pxr1	FVGETGSGKTTQIPQFVL	114	131	2	15	15.46		0.469	0.415	0.416	1.089	0.922	0.927	1.322	1.384	1.36		4.252	3.755
199	Prp43 + Pxr1	VGETGSGKTTQIPQF	115	129	2	12	9.84		0.739	0.607	0.626	8.366	6.874	7.086	1.22	1.236	1.224	13.819	13.997	13.858	1.708	1.788	1.656	19.34	20.249	18.751				Prp43 + Pxr1	VGETGSGKTTQIPQF	115	129	2	12	9.84		0.739	0.607	0.626	1.22	1.236	1.224	1.708	1.788	1.656		8.366	6.874
200	Prp43 + Pxr1	VGETGSGKTTQIPQFVLF	115	132	2	15	18.04		0.392	0.319	0.321	3.551	2.89	2.904	0.917	0.726	0.672	8.311	6.572	6.086	1.04	1.005	0.905	9.418	9.103	8.197				Prp43 + Pxr1	VGETGSGKTTQIPQFVLF	115	132	2	15	18.04		0.392	0.319	0.321	0.917	0.726	0.672	1.04	1.005	0.905		3.551	2.89
201	Prp43 + Pxr1	FDEMPHLENTQV	132	143	2	9	11.14		0.209	0.167	0.279	3.151	2.518	4.206	0.724	0.514	0.545	10.93	7.766	8.223	1.193	1.147	1.136	18.017	17.318	17.148				Prp43 + Pxr1	FDEMPHLENTQV	132	143	2	9	11.14		0.209	0.167	0.279	0.724	0.514	0.545	1.193	1.147	1.136		3.151	2.518
202	Prp43 + Pxr1	FDEMPHLENTQVA	132	144	2	10	10.91		0.251	0.224	0.22	3.415	3.04	2.987	0.729	0.528	0.553	9.899	7.18	7.516	1.246	1.173	1.111	16.925	15.94	15.094				Prp43 + Pxr1	FDEMPHLENTQVA	132	144	2	10	10.91		0.251	0.224	0.22	0.729	0.528	0.553	1.246	1.173	1.111		3.415	3.04
203	Prp43 + Pxr1	FDEMPHLENTQVACTQPRRVAAM	132	154	4	19	10.77		1.462	1.405	1.263	10.453	10.046	9.034	2.061	2.058	1.989	14.74	14.72	14.222	2.873	3.142	3.18	20.545	22.467	22.742				Prp43 + Pxr1	FDEMPHLENTQVACTQPRRVAAM	132	154	4	19	10.77		1.462	1.405	1.263	2.061	2.058	1.989	2.873	3.142	3.18		10.453	10.046
204	Prp43 + Pxr1	DEMPHLENTQVA	133	144	2	9	8.68		0.257	0.274	0.211	3.881	4.132	3.185	0.857	0.703	0.733	12.935	10.609	11.073	1.571	1.513	1.443	23.722	22.841	21.778				Prp43 + Pxr1	DEMPHLENTQVA	133	144	2	9	8.68		0.257	0.274	0.211	0.857	0.703	0.733	1.571	1.513	1.443		3.881	4.132
205	Prp43 + Pxr1	DEMPHLENTQVACTQPRRVAA	133	153	4	17	7.42		1.542	1.534	1.607	12.328	12.257	12.843	2.32	2.278	2.261	18.54	18.207	18.072	3.233	3.38	3.435	25.836	27.017	27.451				Prp43 + Pxr1	DEMPHLENTQVACTQPRRVAA	133	153	4	17	7.42		1.542	1.534	1.607	2.32	2.278	2.261	3.233	3.38	3.435		12.328	12.257
206	Prp43 + Pxr1	DEMPHLENTQVACTQPRRVAAM	133	154	3	18	8.9		1.51	1.499	1.524	11.397	11.318	11.503	2.321	2.14	2.132	17.521	16.152	16.093	3.096	3.342	3.247	23.366	25.229	24.511				Prp43 + Pxr1	DEMPHLENTQVACTQPRRVAAM	133	154	3	18	8.9		1.51	1.499	1.524	2.321	2.14	2.132	3.096	3.342	3.247		11.397	11.318
207	Prp43 + Pxr1	ENTQVACTQPRRVAA	139	153	3	12	2.7		1.36	1.384	1.497	15.398	15.666	16.952	1.526	1.757	1.787	17.273	19.891	20.23	2.122	2.492	2.488	24.027	28.219	28.173				Prp43 + Pxr1	ENTQVACTQPRRVAA	139	153	3	12	2.7		1.36	1.384	1.497	1.526	1.757	1.787	2.122	2.492	2.488		15.398	15.666
208	Prp43 + Pxr1	ENTQVACTQPRRVAAMSV	139	156	3	15	7		1.313	1.42	1.438	11.895	12.863	13.029	1.729	1.739	1.938	15.665	15.755	17.558	2.187	2.985	3.135	19.814	27.037	28.396				Prp43 + Pxr1	ENTQVACTQPRRVAAMSV	139	156	3	15	7		1.313	1.42	1.438	1.729	1.739	1.938	2.187	2.985	3.135		11.895	12.863
209	Prp43 + Pxr1	CTQPRRVAAMSV	145	156	2	9	5.34		1.171	1.147	1.283	17.682	17.322	19.37	1.472	1.567	1.648	22.218	23.653	24.874	1.91	2.581	2.716	28.835	38.958	40.998				Prp43 + Pxr1	CTQPRRVAAMSV	145	156	2	9	5.34		1.171	1.147	1.283	1.472	1.567	1.648	1.91	2.581	2.716		17.682	17.322
210	Prp43 + Pxr1	MSVAQRVAE	154	162	2	7	4.23		0.027	0.013	0.165	0.526	0.244	3.209	0.085	0.081	0.076	1.642	1.566	1.475	0.106	0	0.238	2.062	0	4.62				Prp43 + Pxr1	MSVAQRVAE	154	162	2	7	4.23		0.027	0.013	0.165	0.085	0.081	0.076	0.106	0	0.238		0.526	0.244
211	Prp43 + Pxr1	SVAQRVAE	155	162	2	6	0.33		0.02	0.029	0.023	0.443	0.668	0.528	0.012	0.038	0.02	0.264	0.87	0.453	0.023	0.025	0.02	0.53	0.569	0.462				Prp43 + Pxr1	SVAQRVAE	155	162	2	6	0.33		0.02	0.029	0.023	0.012	0.038	0.02	0.023	0.025	0.02		0.443	0.668
212	Prp43 + Pxr1	SVAQRVAEE	155	163	2	7	3.16		-0.004	0.009	-0.005	-0.081	0.166	-0.094	0.01	0.034	0.022	0.192	0.65	0.427	0.025	0.024	0.002	0.483	0.464	0.046				Prp43 + Pxr1	SVAQRVAEE	155	163	2	7	3.16		-0.004	0.009	-0.005	0.01	0.034	0.022	0.025	0.024	0.002		-0.081	0.166
213	Prp43 + Pxr1	AQRVAE	157	162	1	4	0.41		-0.033	-0.086	-0.044	-1.107	-2.938	-1.507	-0.012	0.019	-0.089	-0.413	0.638	-3.026	-0.019	0.042	-0.018	-0.649	1.415	-0.614				Prp43 + Pxr1	AQRVAE	157	162	1	4	0.41		-0.033	-0.086	-0.044	-0.012	0.019	-0.089	-0.019	0.042	-0.018		-1.107	-2.938
214	Prp43 + Pxr1	DVKLGEEVG	165	173	2	7	5.82		0.496	0.561	0.564	9.63	10.896	10.949	0.582	0.648	0.626	11.294	12.578	12.143	0.64	0.696	0.74	12.429	13.503	14.372				Prp43 + Pxr1	DVKLGEEVG	165	173	2	7	5.82		0.496	0.561	0.564	0.582	0.648	0.626	0.64	0.696	0.74		9.63	10.896
215	Prp43 + Pxr1	VKLGEEVG	166	173	2	6	4.94		0.406	0.419	0.415	9.187	9.488	9.398	0.533	0.549	0.519	12.076	12.43	11.743	0.527	0.499	0.631	11.94	11.294	14.286				Prp43 + Pxr1	VKLGEEVG	166	173	2	6	4.94		0.406	0.419	0.415	0.533	0.549	0.519	0.527	0.499	0.631		9.187	9.488
216	Prp43 + Pxr1	KYMTDGML	189	196	2	6	10.06		0.032	0.089	0	0.72	2.01	0	0.251	0.293	0.301	5.689	6.638	6.805	0.775	0.91	1.07	17.541	20.598	24.227				Prp43 + Pxr1	KYMTDGML	189	196	2	6	10.06		0.032	0.089	0	0.251	0.293	0.301	0.775	0.91	1.07		0.72	2.01
217	Prp43 + Pxr1	KYMTDGMLL	189	197	2	7	13.24		0.107	0.253	0.002	2.08	4.905	0.035	0.169	0.185	0.142	3.284	3.594	2.764	0.688	0.941	0.918	13.356	18.257	17.811				Prp43 + Pxr1	KYMTDGMLL	189	197	2	7	13.24		0.107	0.253	0.002	0.169	0.185	0.142	0.688	0.941	0.918		2.08	4.905
218	Prp43 + Pxr1	LREAMEDHDLSRYSC	197	211	3	13	7.48		0.343	0.385	0.314	3.589	4.022	3.278	0.924	0.903	0.926	9.66	9.442	9.683	1.034	1.126	1.007	10.807	11.773	10.521				Prp43 + Pxr1	LREAMEDHDLSRYSC	197	211	3	13	7.48		0.343	0.385	0.314	0.924	0.903	0.926	1.034	1.126	1.007		3.589	4.022
219	Prp43 + Pxr1	AMEDHDLSRYSC	200	211	3	10	7.15		0.322	0.396	0.261	4.37	5.384	3.55	0.7	0.69	0.766	9.512	9.371	10.402	0.905	0.879	0.89	12.3	11.938	12.099				Prp43 + Pxr1	AMEDHDLSRYSC	200	211	3	10	7.15		0.322	0.396	0.261	0.7	0.69	0.766	0.905	0.879	0.89		4.37	5.384
220	Prp43 + Pxr1	IILDEAHERTLAT	212	224	3	11	7.69		0.091	0.046	0.054	1.118	0.569	0.669	0.107	0.139	0.124	1.323	1.719	1.534	0.416	0.58	0.478	5.143	7.168	5.898				Prp43 + Pxr1	IILDEAHERTLAT	212	224	3	11	7.69		0.091	0.046	0.054	0.107	0.139	0.124	0.416	0.58	0.478		1.118	0.569
221	Prp43 + Pxr1	ILDEAHERTLAT	213	224	3	10	4.99		0.089	0.089	0.043	1.204	1.211	0.585	0	0.101	0.1	0	1.376	1.352	0.362	0.523	0.515	4.912	7.1	6.993				Prp43 + Pxr1	ILDEAHERTLAT	213	224	3	10	4.99		0.089	0.089	0.043	0	0.101	0.1	0.362	0.523	0.515		1.204	1.211
222	Prp43 + Pxr1	LDEAHERTLAT	214	224	2	9	7.22		0.037	0.085	0.06	0.562	1.279	0.902	0.109	0.082	0.036	1.649	1.237	0.545	0.359	0.555	0.48	5.422	8.38	7.253				Prp43 + Pxr1	LDEAHERTLAT	214	224	2	9	7.22		0.037	0.085	0.06	0.109	0.082	0.036	0.359	0.555	0.48		0.562	1.279
223	Prp43 + Pxr1	DEAHERTLAT	215	224	2	8	2.34		0.076	0.084	0.073	1.293	1.423	1.242	0.109	0.158	0.148	1.855	2.686	2.515	0.377	0.6	0.601	6.396	10.197	10.212				Prp43 + Pxr1	DEAHERTLAT	215	224	2	8	2.34		0.076	0.084	0.073	0.109	0.158	0.148	0.377	0.6	0.601		1.293	1.423
224	Prp43 + Pxr1	KIIIM	242	246	1	3	8.31		0.075	0.005	0.081	3.376	0.24	3.65	0.069	0.052	0.005	3.105	2.338	0.207	0.081	0.058	0.087	3.676	2.617	3.932				Prp43 + Pxr1	KIIIM	242	246	1	3	8.31		0.075	0.005	0.081	0.069	0.052	0.005	0.081	0.058	0.087		3.376	0.24
225	Prp43 + Pxr1	IIMSATL	244	250	1	5	11.15		1.259	1.325	1.306	34.212	36.005	35.5	1.521	1.658	1.621	41.341	45.054	44.056	1.942	1.913	1.9	52.777	51.984	51.638				Prp43 + Pxr1	IIMSATL	244	250	1	5	11.15		1.259	1.325	1.306	1.521	1.658	1.621	1.942	1.913	1.9		34.212	36.005
226	Prp43 + Pxr1	SATLDAEKFQRYFNDAPL	247	264	3	15	15		3.743	0	0	33.901	0	0	5.429	4.581	5.161	49.175	41.499	46.744	0	6.53	0	0	59.148	0				Prp43 + Pxr1	SATLDAEKFQRYFNDAPL	247	264	3	15	15		3.743	0	0	5.429	4.581	5.161	0	6.53	0		33.901	0
227	Prp43 + Pxr1	SATLDAEKFQRYFNDAPLL	247	265	3	16	16.72		2.988	2.951	3.018	25.376	25.059	25.631	5.21	4.689	4.55	44.242	39.817	38.641	6.332	5.994	5.914	53.767	50.903	50.223				Prp43 + Pxr1	SATLDAEKFQRYFNDAPLL	247	265	3	16	16.72		2.988	2.951	3.018	5.21	4.689	4.55	6.332	5.994	5.914		25.376	25.059
228	Prp43 + Pxr1	TLDAEKFQRYFNDAPLL	249	265	3	14	16.48		1.954	1.788	1.898	18.965	17.352	18.419	3.67	3.433	3.212	35.619	33.316	31.176	4.778	4.892	4.722	46.37	47.475	45.831				Prp43 + Pxr1	TLDAEKFQRYFNDAPLL	249	265	3	14	16.48		1.954	1.788	1.898	3.67	3.433	3.212	4.778	4.892	4.722		18.965	17.352
229	Prp43 + Pxr1	DAEKFQRYFNDAPLL	251	265	2	12	15.7		0.937	0.902	0.956	10.605	10.212	10.819	2.735	2.148	2.134	30.967	24.32	24.157	3.798	3.601	3.504	43.007	40.775	39.673				Prp43 + Pxr1	DAEKFQRYFNDAPLL	251	265	2	12	15.7		0.937	0.902	0.956	2.735	2.148	2.134	3.798	3.601	3.504		10.605	10.212
230	Prp43 + Pxr1	DAEKFQRYFNDAPLLAVPGRTYPVE	251	275	3	20	15.14		2.002	1.937	1.944	13.602	13.162	13.207	4.109	4.049	4.016	27.917	27.507	27.281	6.385	6.546	6.487	43.376	44.471	44.073				Prp43 + Pxr1	DAEKFQRYFNDAPLLAVPGRTYPVE	251	275	3	20	15.14		2.002	1.937	1.944	4.109	4.049	4.016	6.385	6.546	6.487		13.602	13.162
231	Prp43 + Pxr1	DAEKFQRYFNDAPLLAVPGRTYPVEL	251	276	4	21	17.44		1.896	1.84	1.866	12.265	11.907	12.074	4.185	3.83	3.838	27.076	24.783	24.83	6.59	6.668	6.638	42.635	43.142	42.95				Prp43 + Pxr1	DAEKFQRYFNDAPLLAVPGRTYPVEL	251	276	4	21	17.44		1.896	1.84	1.866	4.185	3.83	3.838	6.59	6.668	6.638		12.265	11.907
232	Prp43 + Pxr1	QRYFNDAPLLAVPGRTYPVEL	256	276	3	16	15.83		1.101	1.193	1.224	9.346	10.13	10.392	2.16	2.269	2.194	18.342	19.272	18.635	3.653	3.883	4.152	31.025	32.97	35.257				Prp43 + Pxr1	QRYFNDAPLLAVPGRTYPVEL	256	276	3	16	15.83		1.101	1.193	1.224	2.16	2.269	2.194	3.653	3.883	4.152		9.346	10.13
233	Prp43 + Pxr1	FNDAPLLAVPGRTYPVEL	259	276	2	13	16.37		1.128	1.046	1.047	11.794	10.93	10.938	1.796	1.876	1.94	18.775	19.608	20.281	3.112	3.42	3.443	32.521	35.745	35.986				Prp43 + Pxr1	FNDAPLLAVPGRTYPVEL	259	276	2	13	16.37		1.128	1.046	1.047	1.796	1.876	1.94	3.112	3.42	3.443		11.794	10.93
234	Prp43 + Pxr1	AVPGRTYPVE	266	275	2	6	5.38		0.829	0.919	0.879	18.775	20.804	19.907	1.008	1.436	1.609	22.817	32.516	36.443	1.676	2.077	2.242	37.956	47.041	50.768				Prp43 + Pxr1	AVPGRTYPVE	266	275	2	6	5.38		0.829	0.919	0.879	1.008	1.436	1.609	1.676	2.077	2.242		18.775	20.804
235	Prp43 + Pxr1	AVPGRTYPVEL	266	276	2	7	10.46		0.827	0.837	0.883	16.043	16.252	17.141	1.147	1.552	1.626	22.254	30.12	31.568	1.987	2.45	2.524	38.565	47.563	48.99				Prp43 + Pxr1	AVPGRTYPVEL	266	276	2	7	10.46		0.827	0.837	0.883	1.147	1.552	1.626	1.987	2.45	2.524		16.043	16.252
236	Prp43 + Pxr1	LYYTPEF	276	282	1	4	14.79		0.703	0.681	0.658	23.888	23.145	22.348	0.907	0.928	0.936	30.793	31.522	31.793	1.294	1.422	1.527	43.971	48.292	51.855				Prp43 + Pxr1	LYYTPEF	276	282	1	4	14.79		0.703	0.681	0.658	0.907	0.928	0.936	1.294	1.422	1.527		23.888	23.145
237	Prp43 + Pxr1	YYTPEF	277	282	1	3	13.03		0.668	0.682	0.687	30.263	30.883	31.093	0.817	0.926	0.919	37.009	41.95	41.614	1.157	1.395	1.317	52.401	63.175	59.649				Prp43 + Pxr1	YYTPEF	277	282	1	3	13.03		0.668	0.682	0.687	0.817	0.926	0.919	1.157	1.395	1.317		30.263	30.883
238	Prp43 + Pxr1	QRDYLDS	283	289	2	5	5.16		0.48	0.503	0.426	13.039	13.671	11.577	0.732	0.955	0.964	19.892	25.956	26.184	1.434	1.603	1.642	38.972	43.563	44.626				Prp43 + Pxr1	QRDYLDS	283	289	2	5	5.16		0.48	0.503	0.426	0.732	0.955	0.964	1.434	1.603	1.642		13.039	13.671
239	Prp43 + Pxr1	YLDSAIRTVL	286	295	2	8	13.06		0.037	0.033	-0.004	0.629	0.567	-0.074	0.06	0.109	0.051	1.021	1.857	0.869	0.351	0.388	0.286	5.955	6.581	4.852				Prp43 + Pxr1	YLDSAIRTVL	286	295	2	8	13.06		0.037	0.033	-0.004	0.06	0.109	0.051	0.351	0.388	0.286		0.629	0.567
240	Prp43 + Pxr1	QIHATEEAG	296	304	2	7	0.02		0.784	0.792	0.885	15.224	15.375	17.173	1.31	1.277	1.541	25.418	24.789	29.911	1.618	1.78	1.76	31.397	34.559	34.164				Prp43 + Pxr1	QIHATEEAG	296	304	2	7	0.02		0.784	0.792	0.885	1.31	1.277	1.541	1.618	1.78	1.76		15.224	15.375
241	Prp43 + Pxr1	QIHATEEAGDIL	296	307	2	10	9.37		1.071	1.048	1.075	14.552	14.243	14.609	1.75	1.734	1.775	23.78	23.566	24.123	1.928	2.066	1.947	26.2	28.072	26.459				Prp43 + Pxr1	QIHATEEAGDIL	296	307	2	10	9.37		1.071	1.048	1.075	1.75	1.734	1.775	1.928	2.066	1.947		14.552	14.243
242	Prp43 + Pxr1	QIHATEEAGDILL	296	308	2	11	13.26		1.05	1.051	1.033	12.966	12.978	12.762	1.689	1.601	1.691	20.857	19.778	20.886	1.696	1.916	1.833	20.945	23.665	22.641				Prp43 + Pxr1	QIHATEEAGDILL	296	308	2	11	13.26		1.05	1.051	1.033	1.689	1.601	1.691	1.696	1.916	1.833		12.966	12.978
243	Prp43 + Pxr1	LFLTGED	308	314	1	5	12.24		0.813	0.684	0.808	22.084	18.597	21.968	1.13	1.081	1.165	30.718	29.381	31.644	1.168	1.208	1.205	31.727	32.817	32.734				Prp43 + Pxr1	LFLTGED	308	314	1	5	12.24		0.813	0.684	0.808	1.13	1.081	1.165	1.168	1.208	1.205		22.084	18.597
244	Prp43 + Pxr1	FLTGED	309	314	1	4	5.59		0.961	0.961	1.012	32.635	32.655	34.37	1.355	1.345	1.421	46.033	45.674	48.281	1.369	1.482	1.486	46.508	50.335	50.477				Prp43 + Pxr1	FLTGED	309	314	1	4	5.59		0.961	0.961	1.012	1.355	1.345	1.421	1.369	1.482	1.486		32.635	32.655
245	Prp43 + Pxr1	FLTGEDEIEDAVRKISL	309	325	3	15	18.22		0.931	0.783	0.676	8.437	7.094	6.119	1.817	1.519	1.481	16.462	13.757	13.417	2.633	2.983	2.929	23.845	27.019	26.532				Prp43 + Pxr1	FLTGEDEIEDAVRKISL	309	325	3	15	18.22		0.931	0.783	0.676	1.817	1.519	1.481	2.633	2.983	2.929		8.437	7.094
246	Prp43 + Pxr1	DEIEDA	314	319	1	4	3.11		-0.005	-0.027	0.013	-0.154	-0.919	0.428	0.038	0.13	0.052	1.289	4.4	1.753	0.374	0.467	0.512	12.689	15.861	17.406				Prp43 + Pxr1	DEIEDA	314	319	1	4	3.11		-0.005	-0.027	0.013	0.038	0.13	0.052	0.374	0.467	0.512		-0.154	-0.919
247	Prp43 + Pxr1	EIEDA	315	319	1	3	0.7		0.006	-0.001	-0.005	0.263	-0.028	-0.209	0.072	0.149	0.13	3.243	6.754	5.89	0.433	0.591	0.588	19.592	26.764	26.63				Prp43 + Pxr1	EIEDA	315	319	1	3	0.7		0.006	-0.001	-0.005	0.072	0.149	0.13	0.433	0.591	0.588		0.263	-0.028
248	Prp43 + Pxr1	EIEDAVRKISL	315	325	3	9	10.66		0.109	0.01	0.2	1.649	0.15	3.012	0.183	0.24	0.315	2.76	3.617	4.754	0.974	1.2	1.215	14.704	18.121	18.336				Prp43 + Pxr1	EIEDAVRKISL	315	325	3	9	10.66		0.109	0.01	0.2	0.183	0.24	0.315	0.974	1.2	1.215		1.649	0.15
249	Prp43 + Pxr1	DAVRKISLEGDQL	318	330	3	11	9.36		0.447	0.412	0.282	5.526	5.085	3.485	1.419	1.61	1.639	17.528	19.887	20.239	3.252	3.315	3.322	40.165	40.944	41.034				Prp43 + Pxr1	DAVRKISLEGDQL	318	330	3	11	9.36		0.447	0.412	0.282	1.419	1.61	1.639	3.252	3.315	3.322		5.526	5.085
250	Prp43 + Pxr1	AVRKISLEGDQL	319	330	2	10	8.22		0.378	0.452	0.436	5.14	6.14	5.921	1.296	1.534	1.601	17.604	20.839	21.751	2.919	3.096	3.118	39.667	42.064	42.366				Prp43 + Pxr1	AVRKISLEGDQL	319	330	2	10	8.22		0.378	0.452	0.436	1.296	1.534	1.601	2.919	3.096	3.118		5.14	6.14
251	Prp43 + Pxr1	VRKISLEGDQL	320	330	2	9	8.05		0.39	0.469	0.415	5.882	7.079	6.268	1.277	1.491	1.534	19.277	22.513	23.16	2.75	2.889	2.852	41.515	43.608	43.06				Prp43 + Pxr1	VRKISLEGDQL	320	330	2	9	8.05		0.39	0.469	0.415	1.277	1.491	1.534	2.75	2.889	2.852		5.882	7.079
252	Prp43 + Pxr1	EGDQL	326	330	1	3	3.33		0.213	0.225	0.197	9.658	10.186	8.918	0.762	0.909	0.892	34.526	41.158	40.395	1.274	1.328	1.264	57.71	60.147	57.266				Prp43 + Pxr1	EGDQL	326	330	1	3	3.33		0.213	0.225	0.197	0.762	0.909	0.892	1.274	1.328	1.264		9.658	10.186
253	Prp43 + Pxr1	VREEGCGPLSV	331	341	2	8	8.89		1.213	1.244	1.238	20.593	21.133	21.029	2.266	2.419	2.445	38.492	41.086	41.527	2.838	2.962	2.975	48.205	50.314	50.534				Prp43 + Pxr1	VREEGCGPLSV	331	341	2	8	8.89		1.213	1.244	1.238	2.266	2.419	2.445	2.838	2.962	2.975		20.593	21.133
254	Prp43 + Pxr1	NIAETSL	377	383	1	5	7.68		1.454	1.428	1.32	39.51	38.818	35.876	1.85	1.991	2.035	50.26	54.092	55.302	2.521	2.505	2.606	68.517	68.077	70.803				Prp43 + Pxr1	NIAETSL	377	383	1	5	7.68		1.454	1.428	1.32	1.85	1.991	2.035	2.521	2.505	2.606		39.51	38.818
255	Prp43 + Pxr1	IAETSL	378	383	1	4	6.2		0.985	1.001	1.024	33.455	33.99	34.798	1.424	1.456	1.567	48.371	49.463	53.238	1.896	1.9	1.946	64.4	64.543	66.097				Prp43 + Pxr1	IAETSL	378	383	1	4	6.2		0.985	1.001	1.024	1.424	1.456	1.567	1.896	1.9	1.946		33.455	33.99
256	Prp43 + Pxr1	TIDGIVY	384	390	1	5	11.49		0.674	0.64	0.698	18.317	17.391	18.975	0.885	0.982	0.999	24.043	26.69	27.136	1.196	1.377	1.229	32.513	37.427	33.387				Prp43 + Pxr1	TIDGIVY	384	390	1	5	11.49		0.674	0.64	0.698	0.885	0.982	0.999	1.196	1.377	1.229		18.317	17.391
257	Prp43 + Pxr1	VVDPGF	391	396	1	3	8.34		0.067	0	0	3.032	0	0	0.017	-0.005	0.109	0.778	-0.211	4.95	0.03	0.036	0.056	1.365	1.652	2.533				Prp43 + Pxr1	VVDPGF	391	396	1	3	8.34		0.067	0	0	0.017	-0.005	0.109	0.03	0.036	0.056		3.032	0
258	Prp43 + Pxr1	VVDPGFSKQ	391	399	2	6	3.92		0.401	0.428	0.603	9.08	9.695	13.657	0.5	0.78	0.712	11.333	17.669	16.118	0.829	1.437	1.253	18.783	32.533	28.372				Prp43 + Pxr1	VVDPGFSKQ	391	399	2	6	3.92		0.401	0.428	0.603	0.5	0.78	0.712	0.829	1.437	1.253		9.08	9.695
259	Prp43 + Pxr1	VVDPGFSKQKVYNPRIRVESL	391	411	3	17	12.07		2.977	2.954	2.928	23.791	23.606	23.405	5.375	5.461	5.405	42.962	43.644	43.2	7.175	7.11	6.989	57.348	56.825	55.859				Prp43 + Pxr1	VVDPGFSKQKVYNPRIRVESL	391	411	3	17	12.07		2.977	2.954	2.928	5.375	5.461	5.405	7.175	7.11	6.989		23.791	23.606
260	Prp43 + Pxr1	LVSPISKASAQQRAGRAGRTRPGKC	412	436	5	21	3.78		1.321	1.325	1.358	8.549	8.57	8.785	1.927	2.157	2.137	12.465	13.959	13.825	3.487	4.607	4.368	22.562	29.805	28.263				Prp43 + Pxr1	LVSPISKASAQQRAGRAGRTRPGKC	412	436	5	21	3.78		1.321	1.325	1.358	1.927	2.157	2.137	3.487	4.607	4.368		8.549	8.57
261	Prp43 + Pxr1	FRLYTEEA	437	444	2	6	9.69		0.317	0.314	0.3	7.181	7.121	6.793	0.516	0.583	0.633	11.684	13.212	14.323	1.051	1.494	1.42	23.801	33.828	32.151				Prp43 + Pxr1	FRLYTEEA	437	444	2	6	9.69		0.317	0.314	0.3	0.516	0.583	0.633	1.051	1.494	1.42		7.181	7.121
262	Prp43 + Pxr1	YTEEA	440	444	1	3	1.53		0.396	0.44	0.4	17.954	19.93	18.122	0.72	0.815	0.795	32.588	36.931	35.984	1.298	1.46	1.468	58.766	66.129	66.506				Prp43 + Pxr1	YTEEA	440	444	1	3	1.53		0.396	0.44	0.4	0.72	0.815	0.795	1.298	1.46	1.468		17.954	19.93
263	Prp43 + Pxr1	YTEEAFQKE	440	448	2	7	5.52		0.431	0.429	0.409	8.372	8.32	7.934	0.887	1.268	1.102	17.208	24.618	21.387	2.398	2.896	2.829	46.54	56.22	54.902				Prp43 + Pxr1	YTEEAFQKE	440	448	2	7	5.52		0.431	0.429	0.409	0.887	1.268	1.102	2.398	2.896	2.829		8.372	8.32
264	Prp43 + Pxr1	AFQKELIEQSYPEIL	444	458	2	12	14.75		2.371	2.302	2.431	26.841	26.067	27.524	3.109	3.244	3.146	35.202	36.725	35.626	4.396	4.598	4.549	49.772	52.066	51.505				Prp43 + Pxr1	AFQKELIEQSYPEIL	444	458	2	12	14.75		2.371	2.302	2.431	3.109	3.244	3.146	4.396	4.598	4.549		26.841	26.067
265	Prp43 + Pxr1	FQKELIE	445	451	2	5	6.71		0.434	0.48	0.419	11.789	13.055	11.395	0.711	1.102	1.126	19.328	29.948	30.588	1.725	1.992	2.072	46.868	54.142	56.295				Prp43 + Pxr1	FQKELIE	445	451	2	5	6.71		0.434	0.48	0.419	0.711	1.102	1.126	1.725	1.992	2.072		11.789	13.055
266	Prp43 + Pxr1	FQKELIEQSY	445	454	2	8	9.06		2.444	2.368	2.54	41.514	40.216	43.135	2.881	3.132	3.196	48.935	53.188	54.285	4.003	3.956	0	67.98	67.188	0				Prp43 + Pxr1	FQKELIEQSY	445	454	2	8	9.06		2.444	2.368	2.54	2.881	3.132	3.196	4.003	3.956	0		41.514	40.216
267	Prp43 + Pxr1	QKELIEQSYPEIL	446	458	2	10	13.91		2.027	1.994	2.036	27.545	27.091	27.668	2.572	2.535	2.569	34.943	34.444	34.9	3.109	3.383	3.17	42.239	45.97	43.065				Prp43 + Pxr1	QKELIEQSYPEIL	446	458	2	10	13.91		2.027	1.994	2.036	2.572	2.535	2.569	3.109	3.383	3.17		27.545	27.091
268	Prp43 + Pxr1	LIEQSYPEIL	449	458	2	7	14.66		1.652	1.518	1.719	32.067	29.455	33.371	1.836	1.577	1.589	35.635	30.606	30.851	1.667	1.906	1.961	32.348	37.005	38.064				Prp43 + Pxr1	LIEQSYPEIL	449	458	2	7	14.66		1.652	1.518	1.719	1.836	1.577	1.589	1.667	1.906	1.961		32.067	29.455
269	Prp43 + Pxr1	RSNLSSTVL	459	467	2	7	6.85		0.75	0.757	1.416	14.559	14.692	27.489	1.842	1.909	1.941	35.763	37.044	37.683	2.058	2.108	2.191	39.942	40.921	42.527				Prp43 + Pxr1	RSNLSSTVL	459	467	2	7	6.85		0.75	0.757	1.416	1.842	1.909	1.941	2.058	2.108	2.191		14.559	14.692
270	Prp43 + Pxr1	SSTVLE	463	468	1	4	2.68		0.037	0.039	0.024	1.252	1.331	0.805	0.287	0.351	0.364	9.746	11.92	12.354	0.432	0.469	0.453	14.681	15.934	15.392				Prp43 + Pxr1	SSTVLE	463	468	1	4	2.68		0.037	0.039	0.024	0.287	0.351	0.364	0.432	0.469	0.453		1.252	1.331
271	Prp43 + Pxr1	SSTVLEL	463	469	1	5	11.94		0.019	0.032	0.046	0.528	0.861	1.25	0.196	0.2	0.23	5.322	5.426	6.253	0.26	0.29	0.289	7.052	7.889	7.866				Prp43 + Pxr1	SSTVLEL	463	469	1	5	11.94		0.019	0.032	0.046	0.196	0.2	0.23	0.26	0.29	0.289		0.528	0.861
272	Prp43 + Pxr1	SSTVLELKKLGIDDL	463	477	3	13	14.97		0.765	0.511	0.778	7.998	5.336	8.134	1.334	1.162	1.232	13.939	12.149	12.876	1.818	1.878	1.57	19.001	19.624	16.406				Prp43 + Pxr1	SSTVLELKKLGIDDL	463	477	3	13	14.97		0.765	0.511	0.778	1.334	1.162	1.232	1.818	1.878	1.57		7.998	5.336
273	Prp43 + Pxr1	SSTVLELKKLGIDDLVHF	463	480	3	16	17.98		1.214	1.114	1.116	10.31	9.464	9.474	2.009	2.05	2.069	17.058	17.409	17.566	3.036	3.131	2.921	25.781	26.588	24.805				Prp43 + Pxr1	SSTVLELKKLGIDDLVHF	463	480	3	16	17.98		1.214	1.114	1.116	2.009	2.05	2.069	3.036	3.131	2.921		10.31	9.464
274	Prp43 + Pxr1	SSTVLELKKLGIDDLVHF	463	480	4	16	17.98		1.147	1.087	1.086	9.738	9.227	9.219	2.153	2.029	1.972	18.279	17.229	16.747	2.989	3.048	2.958	25.382	25.887	25.118				Prp43 + Pxr1	SSTVLELKKLGIDDLVHF	463	480	4	16	17.98		1.147	1.087	1.086	2.153	2.029	1.972	2.989	3.048	2.958		9.738	9.227
275	Prp43 + Pxr1	VLELKKLGIDDLVHF	466	480	3	13	17.24		0.993	0.985	0.919	10.379	10.294	9.606	1.696	1.705	1.744	17.722	17.815	18.231	2.579	2.656	2.355	26.958	27.763	24.612				Prp43 + Pxr1	VLELKKLGIDDLVHF	466	480	3	13	17.24		0.993	0.985	0.919	1.696	1.705	1.744	2.579	2.656	2.355		10.379	10.294
276	Prp43 + Pxr1	ELKKLGIDD	468	476	2	7	5.6		0.463	0.383	0.471	8.979	7.44	9.144	0.574	0.583	0.673	11.132	11.311	13.057	0.819	1.114	1.159	15.89	21.616	22.493				Prp43 + Pxr1	ELKKLGIDD	468	476	2	7	5.6		0.463	0.383	0.471	0.574	0.583	0.673	0.819	1.114	1.159		8.979	7.44
277	Prp43 + Pxr1	KKLGIDDL	470	477	2	6	9.17		0.954	0.99	1.055	21.603	22.423	23.898	1.244	1.138	1.112	28.165	25.779	25.176	1.567	1.656	1.607	35.48	37.497	36.39				Prp43 + Pxr1	KKLGIDDL	470	477	2	6	9.17		0.954	0.99	1.055	1.244	1.138	1.112	1.567	1.656	1.607		21.603	22.423
278	Prp43 + Pxr1	LVHFDFMDPPAPETM	477	491	2	10	17.02		0.685	0.652	0.784	9.305	8.865	10.651	1.237	1.137	1.337	16.801	15.45	18.164	2.092	2.635	2.537	28.429	35.8	34.47				Prp43 + Pxr1	LVHFDFMDPPAPETM	477	491	2	10	17.02		0.685	0.652	0.784	1.237	1.137	1.337	2.092	2.635	2.537		9.305	8.865
279	Prp43 + Pxr1	VHFDFMDPPAPETM	478	491	2	9	15.75		0.561	0.601	0.86	8.463	9.075	12.98	1.143	1.379	1.269	17.262	20.814	19.158	1.892	2.046	2.357	28.557	30.88	35.575				Prp43 + Pxr1	VHFDFMDPPAPETM	478	491	2	9	15.75		0.561	0.601	0.86	1.143	1.379	1.269	1.892	2.046	2.357		8.463	9.075
280	Prp43 + Pxr1	DFMDPPAPETM	481	491	1	6	12.95		0.548	0.535	0.572	12.404	12.111	12.952	1.073	1.007	1.13	24.299	22.806	25.586	1.652	1.686	1.74	37.409	38.171	39.404				Prp43 + Pxr1	DFMDPPAPETM	481	491	1	6	12.95		0.548	0.535	0.572	1.073	1.007	1.13	1.652	1.686	1.74		12.404	12.111
281	Prp43 + Pxr1	DFMDPPAPETMM	481	492	1	7	15.29		0.505	0.566	0.526	9.795	10.986	10.208	1.202	1.253	1.198	23.332	24.322	23.25	2.053	2.17	2.138	39.844	42.11	41.494				Prp43 + Pxr1	DFMDPPAPETMM	481	492	1	7	15.29		0.505	0.566	0.526	1.202	1.253	1.198	2.053	2.17	2.138		9.795	10.986
282	Prp43 + Pxr1	MRALEEL	492	498	2	5	9.75		-0.03	-0.012	-0.006	-0.822	-0.313	-0.16	-0.016	-0.015	0.004	-0.443	-0.417	0.11	-0.011	0.005	-0.037	-0.293	0.137	-1.019				Prp43 + Pxr1	MRALEEL	492	498	2	5	9.75		-0.03	-0.012	-0.006	-0.016	-0.015	0.004	-0.011	0.005	-0.037		-0.822	-0.313
283	Prp43 + Pxr1	NYLAC	499	503	1	3	7.87		0.069	0.045	0.166	3.147	2.018	7.524	-0.033	0.01	-0.011	-1.473	0.446	-0.495	-0.011	-0.014	0.104	-0.498	-0.644	4.697				Prp43 + Pxr1	NYLAC	499	503	1	3	7.87		0.069	0.045	0.166	-0.033	0.01	-0.011	-0.011	-0.014	0.104		3.147	2.018
284	Prp43 + Pxr1	LDDEGNLTPLGRL	504	516	2	10	13.86		0.522	0.544	0.587	7.098	7.392	7.969	1.112	1.164	1.066	15.114	15.816	14.482	1.134	1.263	1.05	15.408	17.164	14.272				Prp43 + Pxr1	LDDEGNLTPLGRL	504	516	2	10	13.86		0.522	0.544	0.587	1.112	1.164	1.066	1.134	1.263	1.05		7.098	7.392
285	Prp43 + Pxr1	LDDEGNLTPLGRLASQFPLDPML	504	526	2	18	19.29		0.637	0.996	0.851	4.809	7.516	6.422	1.973	1.411	1.445	14.893	10.649	10.906	2.514	2.458	2.141	18.976	18.556	16.159				Prp43 + Pxr1	LDDEGNLTPLGRLASQFPLDPML	504	526	2	18	19.29		0.637	0.996	0.851	1.973	1.411	1.445	2.514	2.458	2.141		4.809	7.516
286	Prp43 + Pxr1	DDEGNLTPLGRL	505	516	2	9	13.28		0.629	0.705	0.71	9.495	10.64	10.713	1.25	1.25	1.299	18.865	18.875	19.611	1.35	1.458	1.511	20.386	22.015	22.805				Prp43 + Pxr1	DDEGNLTPLGRL	505	516	2	9	13.28		0.629	0.705	0.71	1.25	1.25	1.299	1.35	1.458	1.511		9.495	10.64
287	Prp43 + Pxr1	DDEGNLTPLGRLASQFPLDPMLA	505	527	3	18	19.25		0.942	0.79	1.145	7.113	5.96	8.64	2.251	1.529	1.683	16.995	11.545	12.7	2.264	2.724	2.316	17.091	20.56	17.484				Prp43 + Pxr1	DDEGNLTPLGRLASQFPLDPMLA	505	527	3	18	19.25		0.942	0.79	1.145	2.251	1.529	1.683	2.264	2.724	2.316		7.113	5.96
288	Prp43 + Pxr1	ASQFPLDPML	517	526	1	6	17.68		0.171	0.099	0.213	3.862	2.242	4.825	0.285	0.213	0.186	6.444	4.818	4.213	0.452	0.5	0.575	10.227	11.324	13.016				Prp43 + Pxr1	ASQFPLDPML	517	526	1	6	17.68		0.171	0.099	0.213	0.285	0.213	0.186	0.452	0.5	0.575		3.862	2.242
289	Prp43 + Pxr1	ASQFPLDPMLA	517	527	2	7	17.18		0.094	0.177	0.142	1.815	3.437	2.763	0.359	0.255	0.236	6.965	4.944	4.582	0.519	0.621	0.525	10.075	12.059	10.194				Prp43 + Pxr1	ASQFPLDPMLA	517	527	2	7	17.18		0.094	0.177	0.142	0.359	0.255	0.236	0.519	0.621	0.525		1.815	3.437
290	Prp43 + Pxr1	VMLIGSF	528	534	1	5	16.73		0.166	0.15	0.204	4.521	4.082	5.548	0.254	0.147	0.139	6.909	3.996	3.785	0.306	0.427	0.383	8.311	11.592	10.408				Prp43 + Pxr1	VMLIGSF	528	534	1	5	16.73		0.166	0.15	0.204	0.254	0.147	0.139	0.306	0.427	0.383		4.521	4.082
291	Prp43 + Pxr1	LIGSFE	530	535	1	4	9.95		0.025	0.026	0.043	0.847	0.885	1.455	0.236	0.352	0.329	8.022	11.966	11.162	0.592	0.745	0.645	20.124	25.3	21.914				Prp43 + Pxr1	LIGSFE	530	535	1	4	9.95		0.025	0.026	0.043	0.236	0.352	0.329	0.592	0.745	0.645		0.847	0.885
292	Prp43 + Pxr1	IGSFE	531	535	1	3	6.68		0.019	0.007	0.011	0.872	0.333	0.5	0.276	0.313	0.314	12.513	14.182	14.205	0.52	0.631	0.629	23.546	28.556	28.504				Prp43 + Pxr1	IGSFE	531	535	1	3	6.68		0.019	0.007	0.011	0.276	0.313	0.314	0.52	0.631	0.629		0.872	0.333
293	Prp43 + Pxr1	EFQCSQ	535	540	1	4	3.74		0.054	0.018	-0.015	1.84	0.616	-0.52	0.019	0.042	0.054	0.661	1.414	1.82	0.367	0.556	0.528	12.465	18.881	17.945				Prp43 + Pxr1	EFQCSQ	535	540	1	4	3.74		0.054	0.018	-0.015	0.019	0.042	0.054	0.367	0.556	0.528		1.84	0.616
294	Prp43 + Pxr1	FQCSQEIL	536	543	1	6	12.14		0.029	-0.003	0.027	0.661	-0.061	0.617	0.041	0.065	0.041	0.934	1.464	0.919	0.31	0.35	0.304	7.022	7.936	6.874				Prp43 + Pxr1	FQCSQEIL	536	543	1	6	12.14		0.029	-0.003	0.027	0.041	0.065	0.041	0.31	0.35	0.304		0.661	-0.061
295	Prp43 + Pxr1	TIVAM	544	548	1	3	7.06		0.011	0.011	0.069	0.518	0.515	3.124	0.009	0.024	0.024	0.404	1.066	1.069	0.02	0.015	0.002	0.906	0.686	0.089				Prp43 + Pxr1	TIVAM	544	548	1	3	7.06		0.011	0.011	0.069	0.009	0.024	0.024	0.02	0.015	0.002		0.518	0.515
296	Prp43 + Pxr1	LSVPNVF	549	555	1	4	14.81		0.937	0.968	1.046	31.825	32.88	35.546	1.054	1.055	1.015	35.799	35.83	34.466	1.134	1.216	1.202	38.513	41.291	40.819				Prp43 + Pxr1	LSVPNVF	549	555	1	4	14.81		0.937	0.968	1.046	1.054	1.055	1.015	1.134	1.216	1.202		31.825	32.88
297	Prp43 + Pxr1	IFAHPDGDHITL	571	582	3	9	10.14		0.204	-0.005	0	3.08	-0.068	0	0.154	0.021	0.043	2.317	0.313	0.644	0.254	0.318	0.333	3.842	4.796	5.023				Prp43 + Pxr1	IFAHPDGDHITL	571	582	3	9	10.14		0.204	-0.005	0	0.154	0.021	0.043	0.254	0.318	0.333		3.08	-0.068
298	Prp43 + Pxr1	LNVYHAFKSDE	583	593	3	9	8.07		0.604	0.488	0.524	9.118	7.369	7.908	0.625	0.57	0.563	9.429	8.6	8.497	0.588	0.6	0.485	8.874	9.056	7.319				Prp43 + Pxr1	LNVYHAFKSDE	583	593	3	9	8.07		0.604	0.488	0.524	0.625	0.57	0.563	0.588	0.6	0.485		9.118	7.369
299	Prp43 + Pxr1	LNVYHAFKSDEAYE	583	596	3	12	9.97		0.647	0.549	0	7.325	6.212	0	1.046	1.025	1.015	11.838	11.603	11.491	1.697	1.772	1.66	19.218	20.063	18.791				Prp43 + Pxr1	LNVYHAFKSDEAYE	583	596	3	12	9.97		0.647	0.549	0	1.046	1.025	1.015	1.697	1.772	1.66		7.325	6.212
300	Prp43 + Pxr1	NVYHAFKSDEA	584	594	2	9	5.35		0.696	0.693	0.569	10.51	10.458	8.585	0.782	0.713	0.751	11.801	10.761	11.343	0.989	1.061	1.044	14.933	16.022	15.764				Prp43 + Pxr1	NVYHAFKSDEA	584	594	2	9	5.35		0.696	0.693	0.569	0.782	0.713	0.751	0.989	1.061	1.044		10.51	10.458
301	Prp43 + Pxr1	YRSLSAAD	610	617	2	6	2.91		0.208	0.148	0.168	4.712	3.341	3.796	0.342	0.271	0.331	7.735	6.126	7.492	0.386	0.503	0.49	8.749	11.393	11.086				Prp43 + Pxr1	YRSLSAAD	610	617	2	6	2.91		0.208	0.148	0.168	0.342	0.271	0.331	0.386	0.503	0.49		4.712	3.341
302	Prp43 + Pxr1	YRSLSAADNIRSQL	610	623	3	12	9.74		0.166	0.156	0.139	1.883	1.772	1.575	0.454	0.396	0.466	5.136	4.487	5.281	1.13	1.113	1.03	12.794	12.601	11.665				Prp43 + Pxr1	YRSLSAADNIRSQL	610	623	3	12	9.74		0.166	0.156	0.139	0.454	0.396	0.466	1.13	1.113	1.03		1.883	1.772
303	Prp43 + Pxr1	RSLSAADNIRSQL	611	623	3	11	8.69		0.143	0.148	0.128	1.761	1.828	1.587	0.358	0.377	0.365	4.417	4.659	4.506	0.966	0.957	0.913	11.931	11.821	11.271				Prp43 + Pxr1	RSLSAADNIRSQL	611	623	3	11	8.69		0.143	0.148	0.128	0.358	0.377	0.365	0.966	0.957	0.913		1.761	1.828
304	Prp43 + Pxr1	ADNIRSQL	616	623	2	6	5.37		0.025	0.008	-0.01	0.564	0.183	-0.217	0.094	0.115	0.073	2.123	2.611	1.645	0.515	0.432	0.415	11.665	9.771	9.39				Prp43 + Pxr1	ADNIRSQL	616	623	2	6	5.37		0.025	0.008	-0.01	0.094	0.115	0.073	0.515	0.432	0.415		0.564	0.183
305	Prp43 + Pxr1	ERLMNRYNLEL	624	634	3	9	13.7		0.415	0.51	0.404	6.267	7.7	6.097	1.332	1.476	1.451	20.108	22.277	21.904	2.78	2.902	2.876	41.969	43.816	43.414				Prp43 + Pxr1	ERLMNRYNLEL	624	634	3	9	13.7		0.415	0.51	0.404	1.332	1.476	1.451	2.78	2.902	2.876		6.267	7.7
306	Prp43 + Pxr1	MNRYNLEL	627	634	2	6	11.65		0.348	0.398	0.354	7.888	9.018	8.027	1.307	1.326	1.377	29.598	30.033	31.181	2.234	2.337	2.265	50.588	52.927	51.3				Prp43 + Pxr1	MNRYNLEL	627	634	2	6	11.65		0.348	0.398	0.354	1.307	1.326	1.377	2.234	2.337	2.265		7.888	9.018
307	Prp43 + Pxr1	NTTDYESPKY	635	644	2	7	5.61		2.147	2.23	2.217	41.672	43.293	43.041	2.577	2.93	3.146	50.017	56.869	61.071	3.053	3.289	3.388	59.254	63.839	65.768				Prp43 + Pxr1	NTTDYESPKY	635	644	2	7	5.61		2.147	2.23	2.217	2.577	2.93	3.146	3.053	3.289	3.388		41.672	43.293
308	Prp43 + Pxr1	NTTDYESPKYFDNIRKALASGF	635	656	3	19	17.28		1.596	1.523	1.54	11.412	10.89	11.009	3.063	2.628	2.59	21.901	18.791	18.518	3.227	3.056	2.927	23.073	21.857	20.931				Prp43 + Pxr1	NTTDYESPKYFDNIRKALASGF	635	656	3	19	17.28		1.596	1.523	1.54	3.063	2.628	2.59	3.227	3.056	2.927		11.412	10.89
309	Prp43 + Pxr1	FDNIRKALASGFF	645	657	3	11	16.14		0.043	0.086	0.185	0.531	1.064	2.281	0.042	0.076	0.104	0.519	0.934	1.281	0.058	0.115	0.202	0.718	1.422	2.5				Prp43 + Pxr1	FDNIRKALASGFF	645	657	3	11	16.14		0.043	0.086	0.185	0.042	0.076	0.104	0.058	0.115	0.202		0.531	1.064
310	Prp43 + Pxr1	DNIRKALASGF	646	656	2	9	12.48		0.009	0	0.005	0.13	0	0.076	0.105	0.305	0	1.584	4.601	0	0	0.262	0	0	3.953	0				Prp43 + Pxr1	DNIRKALASGF	646	656	2	9	12.48		0.009	0	0.005	0.105	0.305	0	0	0.262	0		0.13	0
311	Prp43 + Pxr1	YITVKDNQ	670	677	2	6	2.61		1.227	1.089	1.43	27.794	24.651	32.383	1.472	1.615	1.504	33.325	36.571	34.064	1.622	1.952	1.692	36.72	44.198	38.306				Prp43 + Pxr1	YITVKDNQ	670	677	2	6	2.61		1.227	1.089	1.43	1.472	1.615	1.504	1.622	1.952	1.692		27.794	24.651
312	Prp43 + Pxr1	DVLIHPSTVLGHDAE	678	692	2	12	9.42		1.644	1.552	1.564	18.618	17.575	17.705	2.708	2.663	2.681	30.658	30.152	30.355	3.429	3.588	3.462	38.824	40.622	39.202				Prp43 + Pxr1	DVLIHPSTVLGHDAE	678	692	2	12	9.42		1.644	1.552	1.564	2.708	2.663	2.681	3.429	3.588	3.462		18.618	17.575
313	Prp43 + Pxr1	DVLIHPSTVLGHDAEW	678	693	3	13	14.06		1.363	1.325	1.323	14.248	13.846	13.83	2.715	2.276	2.291	28.38	23.786	23.945	3.344	3.297	3.315	34.95	34.453	34.645				Prp43 + Pxr1	DVLIHPSTVLGHDAEW	678	693	3	13	14.06		1.363	1.325	1.323	2.715	2.276	2.291	3.344	3.297	3.315		14.248	13.846
314	Prp43 + Pxr1	IHPSTVLGHDAE	681	692	3	9	5.44		1.599	1.539	1.539	24.141	23.234	23.234	2.452	2.479	2.611	37.021	37.419	39.411	3.174	3.181	3.084	47.912	48.027	46.551				Prp43 + Pxr1	IHPSTVLGHDAE	681	692	3	9	5.44		1.599	1.539	1.539	2.452	2.479	2.611	3.174	3.181	3.084		24.141	23.234
315	Prp43 + Pxr1	WVIYNE	693	698	1	4	12.52		0.004	0.008	0.005	0.125	0.285	0.182	-0.005	0	0	-0.167	0.017	0.013	-0.007	0.004	0.001	-0.239	0.119	0.051				Prp43 + Pxr1	WVIYNE	693	698	1	4	12.52		0.004	0.008	0.005	-0.005	0	0	-0.007	0.004	0.001		0.125	0.285
316	Prp43 + Pxr1	VIYNE	694	698	1	3	3.58		0.019	0.021	-0.003	0.856	0.963	-0.114	0.005	0.021	0.008	0.205	0.931	0.361	0.013	0.005	0.018	0.585	0.241	0.819				Prp43 + Pxr1	VIYNE	694	698	1	3	3.58		0.019	0.021	-0.003	0.005	0.021	0.008	0.013	0.005	0.018		0.856	0.963
317	Prp43 + Pxr1	FVLTSKN	699	705	1	5	4.45		1.761	1.707	1.873	47.843	46.376	50.906	2.332	2.144	2.349	63.375	58.264	63.818	2.448	2.435	2.46	66.531	66.181	66.844				Prp43 + Pxr1	FVLTSKN	699	705	1	5	4.45		1.761	1.707	1.873	2.332	2.144	2.349	2.448	2.435	2.46		47.843	46.376
318	Prp43 + Pxr1	FVLTSKNYIRTVTSVRPEWL	699	718	3	17	15.79		0.597	0.507	0.444	4.775	4.05	3.547	1.089	0.798	1.022	8.708	6.376	8.165	1.149	1.323	1.096	9.184	10.576	8.756				Prp43 + Pxr1	FVLTSKNYIRTVTSVRPEWL	699	718	3	17	15.79		0.597	0.507	0.444	1.089	0.798	1.022	1.149	1.323	1.096		4.775	4.05
319	Prp43 + Pxr1	VLTSKNYIRTVT	700	711	3	10	6.6		1.211	1.04	1.062	16.457	14.135	14.43	1.428	1.44	1.426	19.403	19.568	19.381	1.639	1.656	1.467	22.265	22.505	19.929				Prp43 + Pxr1	VLTSKNYIRTVT	700	711	3	10	6.6		1.211	1.04	1.062	1.428	1.44	1.426	1.639	1.656	1.467		16.457	14.135
320	Prp43 + Pxr1	YIRTVTSVRPEW	706	717	3	9	11.31		0.079	0.065	0.081	1.191	0.975	1.228	0.244	0.317	0.296	3.688	4.791	4.473	0.75	0.815	0.847	11.316	12.3	12.789				Prp43 + Pxr1	YIRTVTSVRPEW	706	717	3	9	11.31		0.079	0.065	0.081	0.244	0.317	0.296	0.75	0.815	0.847		1.191	0.975
321	Prp43 + Pxr1	YIRTVTSVRPEWL	706	718	3	10	13.62		0.072	0.077	0.066	0.98	1.047	0.893	0.234	0.215	0.215	3.184	2.922	2.918	0.566	0.538	0.495	7.684	7.304	6.732				Prp43 + Pxr1	YIRTVTSVRPEWL	706	718	3	10	13.62		0.072	0.077	0.066	0.234	0.215	0.215	0.566	0.538	0.495		0.98	1.047
322	Prp43 + Pxr1	VTSVRPEWL	710	718	2	6	13.4		0.023	0.035	0.026	0.513	0.801	0.6	0.159	0.135	0.156	3.611	3.06	3.539	0.48	0.48	0.375	10.873	10.872	8.5				Prp43 + Pxr1	VTSVRPEWL	710	718	2	6	13.4		0.023	0.035	0.026	0.159	0.135	0.156	0.48	0.48	0.375		0.513	0.801
323	Prp43 + Pxr1	IEIAPAY	719	725	1	4	9.18		0.763	0.82	0.827	25.905	27.85	28.078	0.761	0.893	0.978	25.847	30.349	33.209	0.961	1.068	1.166	32.64	36.279	39.589				Prp43 + Pxr1	IEIAPAY	719	725	1	4	9.18		0.763	0.82	0.827	0.761	0.893	0.978	0.961	1.068	1.166		25.905	27.85
324	Prp43 + Pxr1	IAPAY	721	725	1	2	4.56		0.864	0.95	0.955	58.68	64.518	64.88	0.946	0.977	1.099	64.255	66.405	74.691	0.94	1.024	1.046	63.867	69.59	71.055				Prp43 + Pxr1	IAPAY	721	725	1	2	4.56		0.864	0.95	0.955	0.946	0.977	1.099	0.94	1.024	1.046		58.68	64.518
325	Prp43 + Pxr1	YDLSN	726	730	1	3	3.54		1.523	1.504	1.59	68.979	68.13	72.011	1.523	1.485	1.526	68.993	67.275	69.093	1.472	1.514	1.511	66.652	68.554	68.447				Prp43 + Pxr1	YDLSN	726	730	1	3	3.54		1.523	1.504	1.59	1.523	1.485	1.526	1.472	1.514	1.511		68.979	68.13
326	Prp43 + Pxr1	YDLSNF	726	731	1	4	13.23		2.008	2.016	2.036	68.213	68.477	69.148	2.079	2.026	2.051	70.625	68.833	69.67	1.978	2.054	2.002	67.175	69.767	68.006				Prp43 + Pxr1	YDLSNF	726	731	1	4	13.23		2.008	2.016	2.036	2.079	2.026	2.051	1.978	2.054	2.002		68.213	68.477
327	Prp43 + Pxr1	YDLSNFQKGDVKL	726	738	3	11	12.01		4.773	4.598	4.884	58.957	56.795	60.324	5.816	5.434	5.47	71.84	67.125	67.568	5.388	5.46	5.27	66.551	67.441	65.095				Prp43 + Pxr1	YDLSNFQKGDVKL	726	738	3	11	12.01		4.773	4.598	4.884	5.816	5.434	5.47	5.388	5.46	5.27		58.957	56.795
328	Prp43 + Tma23	EVLFQGPGYQDPNSVQ	-24	-9	2	12	11.35		5.654	5.815	5.733	64.015	65.835	64.906	6.118	5.24	5.685	69.267	59.325	64.369	5.824	5.912	5.634	65.942	66.936	63.788				Prp43 + Tma23	EVLFQGPGYQDPNSVQ	-24	-9	2	12	11.35		5.654	5.815	5.733	6.118	5.24	5.685	5.824	5.912	5.634		64.015	65.835
329	Prp43 + Tma23	VLFQGPGYQDPNSVQ	-23	-9	2	11	10.59		5.513	5.844	5.565	68.094	72.187	68.736	5.967	5.176	5.366	73.706	63.933	66.284	5.643	5.856	5.401	69.702	72.329	66.714				Prp43 + Tma23	VLFQGPGYQDPNSVQ	-23	-9	2	11	10.59		5.513	5.844	5.565	5.967	5.176	5.366	5.643	5.856	5.401		68.094	72.187
330	Prp43 + Tma23	FQGPGYQDPNSVQ	-21	-9	2	9	6.84		4.87	4.998	4.915	73.52	75.453	74.206	4.832	4.511	4.87	72.945	68.101	73.518	4.778	4.961	4.846	72.13	74.892	73.161				Prp43 + Tma23	FQGPGYQDPNSVQ	-21	-9	2	9	6.84		4.87	4.998	4.915	4.832	4.511	4.87	4.778	4.961	4.846		73.52	75.453
331	Prp43 + Tma23	FQGPGYQDPNSVQALARPTSVDM	-21	1	3	18	11.67		9.409	0	9.274	71.024	0	70.002	10.039	9.141	9.206	75.775	68.995	69.489	9.29	9.73	9.303	70.126	73.445	70.224				Prp43 + Tma23	FQGPGYQDPNSVQALARPTSVDM	-21	1	3	18	11.67		9.409	0	9.274	10.039	9.141	9.206	9.29	9.73	9.303		71.024	0
332	Prp43 + Tma23	ALARPTSVDM	-8	1	2	7	6.38		4	0	3.944	77.647	0	76.549	3.644	3.549	3.861	70.739	68.879	74.948	3.714	4.273	3.837	72.089	82.938	74.485				Prp43 + Tma23	ALARPTSVDM	-8	1	2	7	6.38		4	0	3.944	3.644	3.549	3.861	3.714	4.273	3.837		77.647	0
333	Prp43 + Tma23	HPDPVETSIPEQAAE	11	25	2	11	6.36		5.618	5.684	5.551	69.397	70.202	68.559	5.799	5.328	5.587	71.623	65.815	69.006	5.628	5.878	5.545	69.521	72.603	68.493				Prp43 + Tma23	HPDPVETSIPEQAAE	11	25	2	11	6.36		5.618	5.684	5.551	5.799	5.328	5.587	5.628	5.878	5.545		69.397	70.202
334	Prp43 + Tma23	TSIPEQAAE	17	25	1	6	3.53		3.562	3.645	3.649	80.659	82.547	82.622	3.632	3.401	3.649	82.25	77.008	82.641	3.571	3.643	3.628	80.855	82.49	82.15				Prp43 + Tma23	TSIPEQAAE	17	25	1	6	3.53		3.562	3.645	3.649	3.632	3.401	3.649	3.571	3.643	3.628		80.659	82.547
335	Prp43 + Tma23	TSIPEQAAE	17	25	2	6	3.53		3.283	3.193	3.172	74.345	72.301	71.839	3.314	3.118	3.185	75.044	70.61	72.119	3.18	3.378	3.186	72.009	76.486	72.142				Prp43 + Tma23	TSIPEQAAE	17	25	2	6	3.53		3.283	3.193	3.172	3.314	3.118	3.185	3.18	3.378	3.186		74.345	72.301
336	Prp43 + Tma23	IAEEL	26	30	1	3	7.03		1.388	1.458	1.461	62.856	66.022	66.171	1.352	1.23	1.417	61.226	55.69	64.185	1.29	1.459	1.347	58.403	66.072	61.014				Prp43 + Tma23	IAEEL	26	30	1	3	7.03		1.388	1.458	1.461	1.352	1.23	1.417	1.29	1.459	1.347		62.856	66.022
337	Prp43 + Tma23	IAEELSKQHPLPSEE	26	40	2	11	6.26		4.904	0	0	60.574	0	0	4.83	4.44	4.408	59.658	54.847	54.441	4.843	4.903	5.16	59.823	60.558	63.735				Prp43 + Tma23	IAEELSKQHPLPSEE	26	40	2	11	6.26		4.904	0	0	4.83	4.44	4.408	4.843	4.903	5.16		60.574	0
338	Prp43 + Tma23	EELSKQHPLPS	28	38	3	7	2.75		2.619	2.794	2.77	50.832	54.229	53.757	2.716	2.13	2.822	52.723	41.342	54.767	2.544	2.66	2.717	49.381	51.624	52.741				Prp43 + Tma23	EELSKQHPLPS	28	38	3	7	2.75		2.619	2.794	2.77	2.716	2.13	2.822	2.544	2.66	2.717		50.832	54.229
339	Prp43 + Tma23	ELSKQHPLPSEE	29	40	2	8	3.82		3.26	3.133	3.079	55.363	53.21	52.29	3.18	3.009	3.398	54.004	51.11	57.708	2.986	3.839	3.196	50.715	65.197	54.277				Prp43 + Tma23	ELSKQHPLPSEE	29	40	2	8	3.82		3.26	3.133	3.079	3.18	3.009	3.398	2.986	3.839	3.196		55.363	53.21
340	Prp43 + Tma23	ELSKQHPLPSEEPLVHHDAGE	29	49	4	16	6.01		4.956	4.985	4.869	42.082	42.33	41.348	5.222	4.735	4.979	44.346	40.205	42.28	4.935	5.155	4.608	41.906	43.774	39.129				Prp43 + Tma23	ELSKQHPLPSEEPLVHHDAGE	29	49	4	16	6.01		4.956	4.985	4.869	5.222	4.735	4.979	4.935	5.155	4.608		42.082	42.33
341	Prp43 + Tma23	LSKQHPLPSEE	30	40	3	7	2.98		2.619	2.794	2.77	50.832	54.229	53.757	2.716	2.13	2.822	52.723	41.342	54.767	2.544	2.66	2.717	49.381	51.624	52.741				Prp43 + Tma23	LSKQHPLPSEE	30	40	3	7	2.98		2.619	2.794	2.77	2.716	2.13	2.822	2.544	2.66	2.717		50.832	54.229
342	Prp43 + Tma23	LSKQHPLPSEEPLVHHDAGE	30	49	3	15	5.26		4.458	4.362	4.172	40.385	39.513	37.788	4.773	4.031	4.323	43.238	36.513	39.157	4.474	4.708	4.297	40.524	42.644	38.919				Prp43 + Tma23	LSKQHPLPSEEPLVHHDAGE	30	49	3	15	5.26		4.458	4.362	4.172	4.773	4.031	4.323	4.474	4.708	4.297		40.385	39.513
343	Prp43 + Tma23	EAQKLEDGKINPFTGRE	62	78	3	14	8.08		0.927	1.004	0.993	9	9.742	9.637	1.475	1.566	1.809	14.314	15.201	17.561	3.47	0	3.592	33.678	0	34.856				Prp43 + Tma23	EAQKLEDGKINPFTGRE	62	78	3	14	8.08		0.927	1.004	0.993	1.475	1.566	1.809	3.47	0	3.592		9	9.742
344	Prp43 + Tma23	EAQKLEDGKINPFTGREFTPKY	62	83	4	18	12.78		1.26	1.334	1.163	9.51	10.07	8.779	1.938	1.645	1.798	14.631	12.414	13.574	3.781	3.971	3.373	28.536	29.976	25.464				Prp43 + Tma23	EAQKLEDGKINPFTGREFTPKY	62	83	4	18	12.78		1.26	1.334	1.163	1.938	1.645	1.798	3.781	3.971	3.373		9.51	10.07
345	Prp43 + Tma23	GKINPFTGREFTPKY	69	83	3	11	10.15		0.959	0.97	0.979	11.842	11.983	12.096	1.269	1.217	1.206	15.681	15.034	14.892	1.976	2.296	1.894	24.411	28.363	23.394				Prp43 + Tma23	GKINPFTGREFTPKY	69	83	3	11	10.15		0.959	0.97	0.979	1.269	1.217	1.206	1.976	2.296	1.894		11.842	11.983
346	Prp43 + Tma23	FTPKYVDIL	79	87	2	6	13.85		0.544	0.386	0.225	12.314	8.746	5.085	0.59	0.516	0.532	13.36	11.69	12.051	0.676	0.827	0.784	15.316	18.725	17.759				Prp43 + Tma23	FTPKYVDIL	79	87	2	6	13.85		0.544	0.386	0.225	0.59	0.516	0.532	0.676	0.827	0.784		12.314	8.746
347	Prp43 + Tma23	LKLYQNNQ	103	110	2	6	5.15		0.465	0.533	0.564	10.529	12.08	12.78	0.428	0.467	0.521	9.694	10.569	11.8	0.616	0.88	1.165	13.94	19.938	26.377				Prp43 + Tma23	LKLYQNNQ	103	110	2	6	5.15		0.465	0.533	0.564	0.428	0.467	0.521	0.616	0.88	1.165		10.529	12.08
348	Prp43 + Tma23	LKLYQNNQIM	103	112	2	8	10.51		0.583	0.658	0.634	9.904	11.178	10.774	0.642	0.554	0.635	10.909	9.409	10.779	0.726	0.886	0.733	12.329	15.043	12.442				Prp43 + Tma23	LKLYQNNQIM	103	112	2	8	10.51		0.583	0.658	0.634	0.642	0.554	0.635	0.726	0.886	0.733		9.904	11.178
349	Prp43 + Tma23	YQNNQIM	106	112	1	5	6.32		0.662	0.604	0.706	17.982	16.402	19.191	0.858	0.635	0.687	23.314	17.243	18.682	1.006	1.243	0.924	27.331	33.783	25.096				Prp43 + Tma23	YQNNQIM	106	112	1	5	6.32		0.662	0.604	0.706	0.858	0.635	0.687	1.006	1.243	0.924		17.982	16.402
350	Prp43 + Tma23	YQNNQIMVF	106	114	2	7	15.12		0.447	0.521	0.455	8.67	10.122	8.831	0.571	0.481	0.535	11.075	9.346	10.392	0.653	0.703	0.599	12.679	13.64	11.629				Prp43 + Tma23	YQNNQIMVF	106	114	2	7	15.12		0.447	0.521	0.455	0.571	0.481	0.535	0.653	0.703	0.599		8.67	10.122
351	Prp43 + Tma23	VFVGETGSGKTTQIPQF	113	129	2	14	12.51		0.955	1.078	1.102	9.271	10.458	10.699	2.011	1.624	1.721	19.519	15.759	16.698	1.713	2.571	1.987	16.621	24.952	19.287				Prp43 + Tma23	VFVGETGSGKTTQIPQF	113	129	2	14	12.51		0.955	1.078	1.102	2.011	1.624	1.721	1.713	2.571	1.987		9.271	10.458
352	Prp43 + Tma23	VFVGETGSGKTTQIPQF	113	129	3	14	12.51		0.964	1.229	1.015	9.358	11.93	9.855	1.919	1.545	1.657	18.625	14.99	16.085	1.726	2.545	1.941	16.751	24.703	18.841				Prp43 + Tma23	VFVGETGSGKTTQIPQF	113	129	3	14	12.51		0.964	1.229	1.015	1.919	1.545	1.657	1.726	2.545	1.941		9.358	11.93
353	Prp43 + Tma23	VFVGETGSGKTTQIPQFVL	113	131	2	16	15.88		0.807	0.933	0.949	6.856	7.92	8.061	1.82	1.387	1.479	15.452	11.775	12.559	1.515	2.332	1.752	12.867	19.806	14.881				Prp43 + Tma23	VFVGETGSGKTTQIPQFVL	113	131	2	16	15.88		0.807	0.933	0.949	1.82	1.387	1.479	1.515	2.332	1.752		6.856	7.92
354	Prp43 + Tma23	FVGETGSGKTTQIPQFVL	114	131	2	15	15.46		0.632	0.685	0.654	5.728	6.201	5.921	1.63	1.259	1.26	14.768	11.407	11.412	1.739	1.925	1.435	15.755	17.435	12.996				Prp43 + Tma23	FVGETGSGKTTQIPQFVL	114	131	2	15	15.46		0.632	0.685	0.654	1.63	1.259	1.26	1.739	1.925	1.435		5.728	6.201
355	Prp43 + Tma23	VGETGSGKTTQIPQF	115	129	2	12	9.84		0.972	0.994	0.932	11.007	11.255	10.552	1.827	1.67	1.77	20.683	18.908	20.038	2.257	2.45	1.795	25.553	27.745	20.323				Prp43 + Tma23	VGETGSGKTTQIPQF	115	129	2	12	9.84		0.972	0.994	0.932	1.827	1.67	1.77	2.257	2.45	1.795		11.007	11.255
356	Prp43 + Tma23	VGETGSGKTTQIPQFVLF	115	132	2	15	18.04		0.486	0.573	0.517	4.405	5.186	4.683	1.608	0.736	0.971	14.565	6.663	8.791	1.339	1.48	1.209	12.127	13.409	10.947				Prp43 + Tma23	VGETGSGKTTQIPQFVLF	115	132	2	15	18.04		0.486	0.573	0.517	1.608	0.736	0.971	1.339	1.48	1.209		4.405	5.186
357	Prp43 + Tma23	FDEMPHLENTQV	132	143	2	9	11.14		0.233	0.251	0.193	3.516	3.788	2.92	0.714	0.508	0.527	10.776	7.671	7.957	1.311	1.311	1.026	19.795	19.787	15.489				Prp43 + Tma23	FDEMPHLENTQV	132	143	2	9	11.14		0.233	0.251	0.193	0.714	0.508	0.527	1.311	1.311	1.026		3.516	3.788
358	Prp43 + Tma23	FDEMPHLENTQVA	132	144	2	10	10.91		0.209	0.262	0.283	2.844	3.556	3.846	0.779	0.501	0.568	10.585	6.806	7.722	1.312	1.386	1.093	17.828	18.829	14.855				Prp43 + Tma23	FDEMPHLENTQVA	132	144	2	10	10.91		0.209	0.262	0.283	0.779	0.501	0.568	1.312	1.386	1.093		2.844	3.556
359	Prp43 + Tma23	FDEMPHLENTQVACTQPRRVAAM	132	154	4	19	10.77		1.648	1.911	1.795	11.787	13.663	12.837	2.603	2.302	2.44	18.614	16.459	17.448	3.406	3.912	3.765	24.354	27.972	26.921				Prp43 + Tma23	FDEMPHLENTQVACTQPRRVAAM	132	154	4	19	10.77		1.648	1.911	1.795	2.603	2.302	2.44	3.406	3.912	3.765		11.787	13.663
360	Prp43 + Tma23	DEMPHLENTQVA	133	144	2	9	8.68		0.305	0.276	0.319	4.597	4.162	4.81	0.895	0.682	0.765	13.518	10.292	11.543	1.629	1.725	1.396	24.588	26.049	21.079				Prp43 + Tma23	DEMPHLENTQVA	133	144	2	9	8.68		0.305	0.276	0.319	0.895	0.682	0.765	1.629	1.725	1.396		4.597	4.162
361	Prp43 + Tma23	DEMPHLENTQVACTQPRRVAA	133	153	4	17	7.42		1.868	2.368	1.851	14.932	18.928	14.796	2.666	2.411	2.655	21.308	19.267	21.219	3.528	4.114	3.806	28.196	32.884	30.416				Prp43 + Tma23	DEMPHLENTQVACTQPRRVAA	133	153	4	17	7.42		1.868	2.368	1.851	2.666	2.411	2.655	3.528	4.114	3.806		14.932	18.928
362	Prp43 + Tma23	DEMPHLENTQVACTQPRRVAAM	133	154	3	18	8.9		1.757	1.877	1.848	13.26	14.166	13.952	2.693	2.437	2.529	20.326	18.392	19.088	3.629	4.443	3.944	27.393	33.538	29.769				Prp43 + Tma23	DEMPHLENTQVACTQPRRVAAM	133	154	3	18	8.9		1.757	1.877	1.848	2.693	2.437	2.529	3.629	4.443	3.944		13.26	14.166
363	Prp43 + Tma23	ENTQVACTQPRRVAA	139	153	3	12	2.7		1.637	1.748	1.778	18.531	19.789	20.135	1.848	1.921	2.175	20.923	21.745	24.625	2.433	3.049	3.033	27.551	34.523	34.336				Prp43 + Tma23	ENTQVACTQPRRVAA	139	153	3	12	2.7		1.637	1.748	1.778	1.848	1.921	2.175	2.433	3.049	3.033		18.531	19.789
364	Prp43 + Tma23	ENTQVACTQPRRVAAMSV	139	156	3	15	7		1.639	1.518	1.735	14.85	13.748	15.715	2.136	2.137	2.365	19.349	19.359	21.422	3.263	4.266	4.159	29.561	38.64	37.671				Prp43 + Tma23	ENTQVACTQPRRVAAMSV	139	156	3	15	7		1.639	1.518	1.735	2.136	2.137	2.365	3.263	4.266	4.159		14.85	13.748
365	Prp43 + Tma23	CTQPRRVAAMSV	145	156	2	9	5.34		1.513	1.461	1.506	22.835	22.054	22.739	1.892	2.006	2.168	28.563	30.289	32.723	2.66	3.93	3.874	40.162	59.33	58.488				Prp43 + Tma23	CTQPRRVAAMSV	145	156	2	9	5.34		1.513	1.461	1.506	1.892	2.006	2.168	2.66	3.93	3.874		22.835	22.054
366	Prp43 + Tma23	MSVAQRVAE	154	162	2	7	4.23		0.051	0.031	0.132	0.987	0.594	2.556	0.089	0.065	0.126	1.725	1.267	2.443	0.099	0	0.232	1.923	0	4.505				Prp43 + Tma23	MSVAQRVAE	154	162	2	7	4.23		0.051	0.031	0.132	0.089	0.065	0.126	0.099	0	0.232		0.987	0.594
367	Prp43 + Tma23	SVAQRVAE	155	162	2	6	0.33		0.037	0.018	0.034	0.834	0.411	0.777	0.027	0.022	0.026	0.604	0.489	0.6	0.002	0.012	0.034	0.035	0.277	0.771				Prp43 + Tma23	SVAQRVAE	155	162	2	6	0.33		0.037	0.018	0.034	0.027	0.022	0.026	0.002	0.012	0.034		0.834	0.411
368	Prp43 + Tma23	SVAQRVAEE	155	163	2	7	3.16		0.025	-0.005	0.017	0.489	-0.094	0.321	0.02	0.02	0.025	0.394	0.395	0.483	0.009	0	0.03	0.174	0.003	0.583				Prp43 + Tma23	SVAQRVAEE	155	163	2	7	3.16		0.025	-0.005	0.017	0.02	0.02	0.025	0.009	0	0.03		0.489	-0.094
369	Prp43 + Tma23	AQRVAE	157	162	1	4	0.41		0.009	0.005	-0.056	0.296	0.165	-1.916	0.009	0.046	0.05	0.31	1.559	1.698	0.001	-0.026	-0.051	0.045	-0.874	-1.738				Prp43 + Tma23	AQRVAE	157	162	1	4	0.41		0.009	0.005	-0.056	0.009	0.046	0.05	0.001	-0.026	-0.051		0.296	0.165
370	Prp43 + Tma23	DVKLGEEVG	165	173	2	7	5.82		0.519	0.634	0.57	10.068	12.306	11.068	0.616	0.627	0.611	11.949	12.176	11.853	0.594	0.72	0.721	11.537	13.983	13.994				Prp43 + Tma23	DVKLGEEVG	165	173	2	7	5.82		0.519	0.634	0.57	0.616	0.627	0.611	0.594	0.72	0.721		10.068	12.306
371	Prp43 + Tma23	VKLGEEVG	166	173	2	6	4.94		0.484	0	0.551	10.966	0	12.469	0.523	0.524	0.558	11.843	11.871	12.633	0.496	0.585	0.599	11.222	13.248	13.564				Prp43 + Tma23	VKLGEEVG	166	173	2	6	4.94		0.484	0	0.551	0.523	0.524	0.558	0.496	0.585	0.599		10.966	0
372	Prp43 + Tma23	KYMTDGML	189	196	2	6	10.06		0.052	0.046	0	1.179	1.051	0	0.386	0.347	0.413	8.737	7.856	9.349	0.882	1.137	0.93	19.978	25.743	21.053				Prp43 + Tma23	KYMTDGML	189	196	2	6	10.06		0.052	0.046	0	0.386	0.347	0.413	0.882	1.137	0.93		1.179	1.051
373	Prp43 + Tma23	KYMTDGMLL	189	197	2	7	13.24		0.067	0.321	0.154	1.305	6.234	2.997	0.482	0.373	0.466	9.353	7.241	9.039	0.957	0.969	0.834	18.572	18.812	16.179				Prp43 + Tma23	KYMTDGMLL	189	197	2	7	13.24		0.067	0.321	0.154	0.482	0.373	0.466	0.957	0.969	0.834		1.305	6.234
374	Prp43 + Tma23	LREAMEDHDLSRYSC	197	211	3	13	7.48		0.359	0.296	0.377	3.755	3.093	3.94	0.94	0.813	0.875	9.821	8.502	9.148	0.844	1.224	1.042	8.816	12.789	10.892				Prp43 + Tma23	LREAMEDHDLSRYSC	197	211	3	13	7.48		0.359	0.296	0.377	0.94	0.813	0.875	0.844	1.224	1.042		3.755	3.093
375	Prp43 + Tma23	AMEDHDLSRYSC	200	211	3	10	7.15		0.239	0.308	0.396	3.245	4.182	5.376	0.765	0.781	0.742	10.392	10.606	10.086	0.859	1.046	0.742	11.676	14.212	10.088				Prp43 + Tma23	AMEDHDLSRYSC	200	211	3	10	7.15		0.239	0.308	0.396	0.765	0.781	0.742	0.859	1.046	0.742		3.245	4.182
376	Prp43 + Tma23	IILDEAHERTLAT	212	224	3	11	7.69		0.082	0.043	0.068	1.015	0.537	0.845	0.134	0.143	0.152	1.659	1.77	1.877	0.429	0.708	0.494	5.302	8.743	6.098				Prp43 + Tma23	IILDEAHERTLAT	212	224	3	11	7.69		0.082	0.043	0.068	0.134	0.143	0.152	0.429	0.708	0.494		1.015	0.537
377	Prp43 + Tma23	ILDEAHERTLAT	213	224	3	10	4.99		0.055	0.108	0.049	0.745	1.466	0.66	0.105	0.1	0.118	1.426	1.365	1.597	0.41	0.671	0.568	5.566	9.11	7.712				Prp43 + Tma23	ILDEAHERTLAT	213	224	3	10	4.99		0.055	0.108	0.049	0.105	0.1	0.118	0.41	0.671	0.568		0.745	1.466
378	Prp43 + Tma23	LDEAHERTLAT	214	224	2	9	7.22		0.098	0.091	0.023	1.486	1.38	0.351	0.126	0.078	0.108	1.909	1.179	1.626	0.355	0.628	0.489	5.365	9.482	7.389				Prp43 + Tma23	LDEAHERTLAT	214	224	2	9	7.22		0.098	0.091	0.023	0.126	0.078	0.108	0.355	0.628	0.489		1.486	1.38
379	Prp43 + Tma23	DEAHERTLAT	215	224	2	8	2.34		0.092	0.083	0.114	1.563	1.411	1.944	0.093	0.161	0.172	1.577	2.743	2.926	0.393	0.69	0.71	6.67	11.724	12.061				Prp43 + Tma23	DEAHERTLAT	215	224	2	8	2.34		0.092	0.083	0.114	0.093	0.161	0.172	0.393	0.69	0.71		1.563	1.411
380	Prp43 + Tma23	KIIIM	242	246	1	3	8.31		0.011	0.108	0.02	0.481	4.869	0.889	0.1	0.005	0.061	4.52	0.227	2.763	0.064	0.109	0.016	2.91	4.948	0.709				Prp43 + Tma23	KIIIM	242	246	1	3	8.31		0.011	0.108	0.02	0.1	0.005	0.061	0.064	0.109	0.016		0.481	4.869
381	Prp43 + Tma23	IIMSATL	244	250	1	5	11.15		1.384	1.368	1.502	37.621	37.169	40.814	1.637	1.613	1.719	44.488	43.843	46.723	1.698	2.007	1.986	46.128	54.547	53.974				Prp43 + Tma23	IIMSATL	244	250	1	5	11.15		1.384	1.368	1.502	1.637	1.613	1.719	1.698	2.007	1.986		37.621	37.169
382	Prp43 + Tma23	SATLDAEKFQRYFNDAPL	247	264	3	15	15		3.447	0	3.32	31.227	0	30.074	5.786	5.108	5.189	52.408	46.272	47.006	7.032	6.742	0	63.695	61.07	0				Prp43 + Tma23	SATLDAEKFQRYFNDAPL	247	264	3	15	15		3.447	0	3.32	5.786	5.108	5.189	7.032	6.742	0		31.227	0
383	Prp43 + Tma23	SATLDAEKFQRYFNDAPLL	247	265	3	16	16.72		3.28	3.182	3.282	27.856	27.023	27.869	5.473	4.361	4.831	46.474	37.034	41.024	6.969	6.531	5.932	59.18	55.459	50.374				Prp43 + Tma23	SATLDAEKFQRYFNDAPLL	247	265	3	16	16.72		3.28	3.182	3.282	5.473	4.361	4.831	6.969	6.531	5.932		27.856	27.023
384	Prp43 + Tma23	TLDAEKFQRYFNDAPLL	249	265	3	14	16.48		2.046	1.515	2.165	19.858	14.705	21.007	4.075	3.184	3.577	39.551	30.898	34.717	5.177	5.323	4.848	50.238	51.663	47.052				Prp43 + Tma23	TLDAEKFQRYFNDAPLL	249	265	3	14	16.48		2.046	1.515	2.165	4.075	3.184	3.577	5.177	5.323	4.848		19.858	14.705
385	Prp43 + Tma23	DAEKFQRYFNDAPLL	251	265	2	12	15.7		1.015	0.978	1.119	11.494	11.076	12.675	2.693	2.165	2.352	30.494	24.508	26.635	3.889	3.916	3.478	44.028	44.341	39.377				Prp43 + Tma23	DAEKFQRYFNDAPLL	251	265	2	12	15.7		1.015	0.978	1.119	2.693	2.165	2.352	3.889	3.916	3.478		11.494	11.076
386	Prp43 + Tma23	DAEKFQRYFNDAPLLAVPGRTYPVE	251	275	3	20	15.14		2.283	2.496	2.36	15.508	16.957	16.034	4.503	4.06	4.216	30.588	27.583	28.644	6.553	7.238	6.629	44.52	49.171	45.036				Prp43 + Tma23	DAEKFQRYFNDAPLLAVPGRTYPVE	251	275	3	20	15.14		2.283	2.496	2.36	4.503	4.06	4.216	6.553	7.238	6.629		15.508	16.957
387	Prp43 + Tma23	DAEKFQRYFNDAPLLAVPGRTYPVEL	251	276	4	21	17.44		2.239	2.37	2.361	14.485	15.331	15.277	4.505	3.943	4.134	29.147	25.509	26.749	7.164	7.652	6.849	46.352	49.506	44.316				Prp43 + Tma23	DAEKFQRYFNDAPLLAVPGRTYPVEL	251	276	4	21	17.44		2.239	2.37	2.361	4.505	3.943	4.134	7.164	7.652	6.849		14.485	15.331
388	Prp43 + Tma23	QRYFNDAPLLAVPGRTYPVEL	256	276	3	16	15.83		1.418	1.62	1.657	12.041	13.758	14.068	2.241	2.121	2.346	19.032	18.01	19.919	4.144	4.799	4.209	35.193	40.751	35.746				Prp43 + Tma23	QRYFNDAPLLAVPGRTYPVEL	256	276	3	16	15.83		1.418	1.62	1.657	2.241	2.121	2.346	4.144	4.799	4.209		12.041	13.758
389	Prp43 + Tma23	FNDAPLLAVPGRTYPVEL	259	276	2	13	16.37		1.253	1.375	1.362	13.097	14.373	14.233	1.889	1.915	2.114	19.74	20.015	22.09	3.483	4.41	3.823	36.407	46.096	39.957				Prp43 + Tma23	FNDAPLLAVPGRTYPVEL	259	276	2	13	16.37		1.253	1.375	1.362	1.889	1.915	2.114	3.483	4.41	3.823		13.097	14.373
390	Prp43 + Tma23	AVPGRTYPVE	266	275	2	6	5.38		1.118	1.195	1.268	25.315	27.061	28.724	1.088	1.342	1.643	24.641	30.39	37.212	1.79	2.398	2.37	40.545	54.301	53.67				Prp43 + Tma23	AVPGRTYPVE	266	275	2	6	5.38		1.118	1.195	1.268	1.088	1.342	1.643	1.79	2.398	2.37		25.315	27.061
391	Prp43 + Tma23	AVPGRTYPVEL	266	276	2	7	10.46		1.127	1.115	1.256	21.871	21.643	24.37	1.212	1.467	1.678	23.522	28.465	32.574	2.229	2.956	2.874	43.268	57.379	55.783				Prp43 + Tma23	AVPGRTYPVEL	266	276	2	7	10.46		1.127	1.115	1.256	1.212	1.467	1.678	2.229	2.956	2.874		21.871	21.643
392	Prp43 + Tma23	LYYTPEF	276	282	1	4	14.79		0.689	0.658	0.69	23.401	22.362	23.441	0.957	0.951	0.962	32.499	32.289	32.664	1.394	1.623	1.495	47.364	55.117	50.781				Prp43 + Tma23	LYYTPEF	276	282	1	4	14.79		0.689	0.658	0.69	0.957	0.951	0.962	1.394	1.623	1.495		23.401	22.362
393	Prp43 + Tma23	YYTPEF	277	282	1	3	13.03		0.665	0.695	0.713	30.116	31.473	32.274	0.916	0.896	1.005	41.508	40.599	45.518	1.197	1.394	1.367	54.234	63.14	61.892				Prp43 + Tma23	YYTPEF	277	282	1	3	13.03		0.665	0.695	0.713	0.916	0.896	1.005	1.197	1.394	1.367		30.116	31.473
394	Prp43 + Tma23	QRDYLDS	283	289	2	5	5.16		0.656	0.607	0.669	17.832	16.5	18.175	1.387	1.241	1.422	37.689	33.723	38.636	1.487	1.842	1.695	40.398	50.043	46.05				Prp43 + Tma23	QRDYLDS	283	289	2	5	5.16		0.656	0.607	0.669	1.387	1.241	1.422	1.487	1.842	1.695		17.832	16.5
395	Prp43 + Tma23	YLDSAIRTVL	286	295	2	8	13.06		0.029	0.026	0.024	0.498	0.443	0.401	0.374	0.176	0.122	6.351	2.985	2.072	0.58	0.602	0.403	9.846	10.219	6.847				Prp43 + Tma23	YLDSAIRTVL	286	295	2	8	13.06		0.029	0.026	0.024	0.374	0.176	0.122	0.58	0.602	0.403		0.498	0.443
396	Prp43 + Tma23	QIHATEEAG	296	304	2	7	0.02		0.901	1.021	1.055	17.485	19.821	20.484	1.559	1.249	1.485	30.262	24.233	28.831	1.377	1.838	1.725	26.733	35.685	33.479				Prp43 + Tma23	QIHATEEAG	296	304	2	7	0.02		0.901	1.021	1.055	1.559	1.249	1.485	1.377	1.838	1.725		17.485	19.821
397	Prp43 + Tma23	QIHATEEAGDIL	296	307	2	10	9.37		1.203	1.214	1.263	16.345	16.501	17.155	1.846	1.678	1.736	25.08	22.796	23.584	1.71	2.131	1.904	23.233	28.958	25.875				Prp43 + Tma23	QIHATEEAGDIL	296	307	2	10	9.37		1.203	1.214	1.263	1.846	1.678	1.736	1.71	2.131	1.904		16.345	16.501
398	Prp43 + Tma23	QIHATEEAGDILL	296	308	2	11	13.26		1.086	1.134	1.22	13.412	14.013	15.071	1.766	1.513	1.667	21.809	18.685	20.589	1.23	2.015	1.828	15.191	24.893	22.585				Prp43 + Tma23	QIHATEEAGDILL	296	308	2	11	13.26		1.086	1.134	1.22	1.766	1.513	1.667	1.23	2.015	1.828		13.412	14.013
399	Prp43 + Tma23	LFLTGED	308	314	1	5	12.24		0.859	0.902	0.867	23.345	24.521	23.562	1.228	0.989	1.212	33.359	26.879	32.944	1.175	1.417	1.3	31.931	38.512	35.333				Prp43 + Tma23	LFLTGED	308	314	1	5	12.24		0.859	0.902	0.867	1.228	0.989	1.212	1.175	1.417	1.3		23.345	24.521
400	Prp43 + Tma23	FLTGED	309	314	1	4	5.59		1.061	1.05	1.158	36.043	35.661	39.332	1.4	1.16	1.443	47.537	39.388	49.019	1.382	1.615	1.493	46.939	54.851	50.702				Prp43 + Tma23	FLTGED	309	314	1	4	5.59		1.061	1.05	1.158	1.4	1.16	1.443	1.382	1.615	1.493		36.043	35.661
401	Prp43 + Tma23	FLTGEDEIEDAVRKISL	309	325	3	15	18.22		0.963	0.946	0.939	8.722	8.57	8.505	1.906	1.49	1.632	17.26	13.497	14.783	2.979	3.434	3.288	26.984	31.104	29.786				Prp43 + Tma23	FLTGEDEIEDAVRKISL	309	325	3	15	18.22		0.963	0.946	0.939	1.906	1.49	1.632	2.979	3.434	3.288		8.722	8.57
402	Prp43 + Tma23	DEIEDA	314	319	1	4	3.11		-0.004	0.005	-0.026	-0.126	0.181	-0.879	0.103	0.186	0.128	3.505	6.314	4.353	0.486	0.765	0.763	16.521	25.996	25.924				Prp43 + Tma23	DEIEDA	314	319	1	4	3.11		-0.004	0.005	-0.026	0.103	0.186	0.128	0.486	0.765	0.763		-0.126	0.181
403	Prp43 + Tma23	EIEDA	315	319	1	3	0.7		0.03	0.011	0.015	1.346	0.515	0.662	0.131	0.196	0.217	5.946	8.864	9.844	0.597	0.782	0.707	27.054	35.412	32.019				Prp43 + Tma23	EIEDA	315	319	1	3	0.7		0.03	0.011	0.015	0.131	0.196	0.217	0.597	0.782	0.707		1.346	0.515
404	Prp43 + Tma23	EIEDAVRKISL	315	325	3	9	10.66		0.141	0.187	0.137	2.134	2.817	2.066	0.222	0.404	0.393	3.358	6.094	5.938	1.041	1.612	1.347	15.718	24.334	20.335				Prp43 + Tma23	EIEDAVRKISL	315	325	3	9	10.66		0.141	0.187	0.137	0.222	0.404	0.393	1.041	1.612	1.347		2.134	2.817
405	Prp43 + Tma23	DAVRKISLEGDQL	318	330	3	11	9.36		0.585	0.475	0.578	7.232	5.872	7.141	1.543	1.697	1.957	19.059	20.965	24.177	2.987	3.655	3.241	36.891	45.152	40.038				Prp43 + Tma23	DAVRKISLEGDQL	318	330	3	11	9.36		0.585	0.475	0.578	1.543	1.697	1.957	2.987	3.655	3.241		7.232	5.872
406	Prp43 + Tma23	AVRKISLEGDQL	319	330	2	10	8.22		0.493	0.492	0.609	6.694	6.682	8.271	1.415	1.594	1.864	19.223	21.66	25.324	2.914	3.461	3.208	39.594	47.018	43.591				Prp43 + Tma23	AVRKISLEGDQL	319	330	2	10	8.22		0.493	0.492	0.609	1.415	1.594	1.864	2.914	3.461	3.208		6.694	6.682
407	Prp43 + Tma23	VRKISLEGDQL	320	330	2	9	8.05		0.498	0.493	0.567	7.517	7.445	8.561	1.41	1.624	1.765	21.282	24.511	26.642	2.658	3.113	2.924	40.128	46.991	44.137				Prp43 + Tma23	VRKISLEGDQL	320	330	2	9	8.05		0.498	0.493	0.567	1.41	1.624	1.765	2.658	3.113	2.924		7.517	7.445
408	Prp43 + Tma23	EGDQL	326	330	1	3	3.33		0.283	0.231	0.351	12.812	10.484	15.908	0.806	0.953	1.025	36.508	43.153	46.423	1.305	1.271	1.207	59.094	57.571	54.665				Prp43 + Tma23	EGDQL	326	330	1	3	3.33		0.283	0.231	0.351	0.806	0.953	1.025	1.305	1.271	1.207		12.812	10.484
409	Prp43 + Tma23	VREEGCGPLSV	331	341	2	8	8.89		1.45	1.389	0	24.628	23.594	0	2.503	2.348	0	42.505	39.872	0	2.898	0	3.28	49.219	0	55.703				Prp43 + Tma23	VREEGCGPLSV	331	341	2	8	8.89		1.45	1.389	0	2.503	2.348	0	2.898	0	3.28		24.628	23.594
410	Prp43 + Tma23	NIAETSL	377	383	1	5	7.68		2.51	2.515	2.563	68.194	68.335	69.641	2.73	2.622	2.778	74.196	71.237	75.476	2.76	2.96	2.802	74.993	80.437	76.144				Prp43 + Tma23	NIAETSL	377	383	1	5	7.68		2.51	2.515	2.563	2.73	2.622	2.778	2.76	2.96	2.802		68.194	68.335
411	Prp43 + Tma23	IAETSL	378	383	1	4	6.2		1.796	1.868	1.899	61.016	63.462	64.515	2.026	1.881	2.07	68.804	63.891	70.317	2.044	2.176	2.149	69.414	73.92	72.993				Prp43 + Tma23	IAETSL	378	383	1	4	6.2		1.796	1.868	1.899	2.026	1.881	2.07	2.044	2.176	2.149		61.016	63.462
412	Prp43 + Tma23	TIDGIVY	384	390	1	5	11.49		0.874	0.875	0.899	23.746	23.784	24.439	1.162	1.131	1.243	31.573	30.72	33.767	1.224	1.406	1.214	33.266	38.197	32.995				Prp43 + Tma23	TIDGIVY	384	390	1	5	11.49		0.874	0.875	0.899	1.162	1.131	1.243	1.224	1.406	1.214		23.746	23.784
413	Prp43 + Tma23	VVDPGF	391	396	1	3	8.34		0.094	0.098	0	4.251	4.457	0	0.001	0.043	0.101	0.04	1.939	4.576	0.108	0.125	0	4.903	5.683	0				Prp43 + Tma23	VVDPGF	391	396	1	3	8.34		0.094	0.098	0	0.001	0.043	0.101	0.108	0.125	0		4.251	4.457
414	Prp43 + Tma23	VVDPGFSKQ	391	399	2	6	3.92		0.567	0.674	0.553	12.848	15.274	12.533	0.663	0.746	0.832	15.02	16.882	18.841	1.16	1.448	1.375	26.257	32.801	31.136				Prp43 + Tma23	VVDPGFSKQ	391	399	2	6	3.92		0.567	0.674	0.553	0.663	0.746	0.832	1.16	1.448	1.375		12.848	15.274
415	Prp43 + Tma23	VVDPGFSKQKVYNPRIRVESL	391	411	3	17	12.07		3.402	3.283	3.449	27.191	26.24	27.566	5.972	5.506	5.714	47.73	44.007	45.672	7.421	7.648	6.923	59.309	61.122	55.327				Prp43 + Tma23	VVDPGFSKQKVYNPRIRVESL	391	411	3	17	12.07		3.402	3.283	3.449	5.972	5.506	5.714	7.421	7.648	6.923		27.191	26.24
416	Prp43 + Tma23	LVSPISKASAQQRAGRAGRTRPGKC	412	436	5	21	3.78		1.513	1.531	1.658	9.787	9.905	10.727	2.317	2.518	2.681	14.99	16.291	17.347	4.22	0	6.242	27.305	0	40.385				Prp43 + Tma23	LVSPISKASAQQRAGRAGRTRPGKC	412	436	5	21	3.78		1.513	1.531	1.658	2.317	2.518	2.681	4.22	0	6.242		9.787	9.905
417	Prp43 + Tma23	FRLYTEEA	437	444	2	6	9.69		0.268	0.254	0.275	6.067	5.753	6.229	0.502	0.505	0.625	11.369	11.431	14.143	1.096	1.7	1.57	24.828	38.5	35.562				Prp43 + Tma23	FRLYTEEA	437	444	2	6	9.69		0.268	0.254	0.275	0.502	0.505	0.625	1.096	1.7	1.57		6.067	5.753
418	Prp43 + Tma23	YTEEA	440	444	1	3	1.53		0.396	0.348	0.426	17.934	15.743	19.28	0.704	0.754	0.763	31.906	34.137	34.542	1.388	1.607	1.585	62.858	72.764	71.776				Prp43 + Tma23	YTEEA	440	444	1	3	1.53		0.396	0.348	0.426	0.704	0.754	0.763	1.388	1.607	1.585		17.934	15.743
419	Prp43 + Tma23	YTEEAFQKE	440	448	2	7	5.52		0.467	0.467	0.479	9.065	9.058	9.296	1.014	1.349	1.634	19.682	26.188	31.725	2.745	3.381	3.217	53.281	65.621	62.433				Prp43 + Tma23	YTEEAFQKE	440	448	2	7	5.52		0.467	0.467	0.479	1.014	1.349	1.634	2.745	3.381	3.217		9.065	9.058
420	Prp43 + Tma23	AFQKELIEQSYPEIL	444	458	2	12	14.75		2.371	2.424	2.407	26.846	27.44	27.258	3.437	3.284	3.501	38.92	37.187	39.643	4.58	5.263	4.72	51.856	59.591	53.437				Prp43 + Tma23	AFQKELIEQSYPEIL	444	458	2	12	14.75		2.371	2.424	2.407	3.437	3.284	3.501	4.58	5.263	4.72		26.846	27.44
421	Prp43 + Tma23	FQKELIE	445	451	2	5	6.71		0.538	0.509	0.58	14.609	13.821	15.758	1.094	1.286	1.419	29.741	34.946	38.568	1.846	2.331	2.239	50.151	63.331	60.836				Prp43 + Tma23	FQKELIE	445	451	2	5	6.71		0.538	0.509	0.58	1.094	1.286	1.419	1.846	2.331	2.239		14.609	13.821
422	Prp43 + Tma23	FQKELIEQSY	445	454	2	8	9.06		2.402	2.185	2.256	40.799	37.113	38.313	3.215	3.314	3.56	54.601	56.291	60.461	4.037	4.465	3.956	68.556	75.828	67.191				Prp43 + Tma23	FQKELIEQSY	445	454	2	8	9.06		2.402	2.185	2.256	3.215	3.314	3.56	4.037	4.465	3.956		40.799	37.113
423	Prp43 + Tma23	QKELIEQSYPEIL	446	458	2	10	13.91		2.024	1.909	2.065	27.496	25.933	28.064	2.748	2.562	2.674	37.333	34.811	36.336	3.351	3.92	3.221	45.524	53.263	43.763				Prp43 + Tma23	QKELIEQSYPEIL	446	458	2	10	13.91		2.024	1.909	2.065	2.748	2.562	2.674	3.351	3.92	3.221		27.496	25.933
424	Prp43 + Tma23	LIEQSYPEIL	449	458	2	7	14.66		1.514	1.829	1.492	29.39	35.502	28.96	1.804	1.504	1.52	35.019	29.194	29.498	1.729	2.162	1.948	33.557	41.963	37.816				Prp43 + Tma23	LIEQSYPEIL	449	458	2	7	14.66		1.514	1.829	1.492	1.804	1.504	1.52	1.729	2.162	1.948		29.39	35.502
425	Prp43 + Tma23	RSNLSSTVL	459	467	2	7	6.85		0.86	0.802	0.878	16.69	15.57	17.046	1.957	1.679	1.824	37.991	32.592	35.394	2.018	2.245	1.991	39.163	43.577	38.652				Prp43 + Tma23	RSNLSSTVL	459	467	2	7	6.85		0.86	0.802	0.878	1.957	1.679	1.824	2.018	2.245	1.991		16.69	15.57
426	Prp43 + Tma23	SSTVLE	463	468	1	4	2.68		0.053	0.026	0.084	1.791	0.877	2.866	0.371	0.32	0.329	12.59	10.866	11.185	0.453	0.486	0.431	15.392	16.511	14.65				Prp43 + Tma23	SSTVLE	463	468	1	4	2.68		0.053	0.026	0.084	0.371	0.32	0.329	0.453	0.486	0.431		1.791	0.877
427	Prp43 + Tma23	SSTVLEL	463	469	1	5	11.94		0.022	0.038	0.102	0.603	1.03	2.782	0.257	0.179	0.244	6.978	4.857	6.639	0.257	0.333	0.249	6.99	9.061	6.757				Prp43 + Tma23	SSTVLEL	463	469	1	5	11.94		0.022	0.038	0.102	0.257	0.179	0.244	0.257	0.333	0.249		0.603	1.03
428	Prp43 + Tma23	SSTVLELKKLGIDDL	463	477	3	13	14.97		0.933	0.659	1.122	9.754	6.891	11.723	1.643	1.155	1.273	17.17	12.07	13.303	1.943	2.195	1.717	20.307	22.937	17.942				Prp43 + Tma23	SSTVLELKKLGIDDL	463	477	3	13	14.97		0.933	0.659	1.122	1.643	1.155	1.273	1.943	2.195	1.717		9.754	6.891
429	Prp43 + Tma23	SSTVLELKKLGIDDLVHF	463	480	3	16	17.98		1.292	1.168	1.279	10.973	9.916	10.862	2.543	2.057	2.11	21.595	17.47	17.917	2.797	3.269	2.943	23.754	27.756	24.995				Prp43 + Tma23	SSTVLELKKLGIDDLVHF	463	480	3	16	17.98		1.292	1.168	1.279	2.543	2.057	2.11	2.797	3.269	2.943		10.973	9.916
430	Prp43 + Tma23	SSTVLELKKLGIDDLVHF	463	480	4	16	17.98		1.205	1.092	1.258	10.229	9.272	10.68	2.601	2.073	2.169	22.087	17.605	18.42	3.173	3.309	2.915	26.941	28.1	24.754				Prp43 + Tma23	SSTVLELKKLGIDDLVHF	463	480	4	16	17.98		1.205	1.092	1.258	2.601	2.073	2.169	3.173	3.309	2.915		10.229	9.272
431	Prp43 + Tma23	VLELKKLGIDDLVHF	466	480	3	13	17.24		1.08	1.022	1.064	11.293	10.68	11.124	2.199	1.761	1.865	22.983	18.402	19.487	2.546	3.073	2.662	26.611	32.122	27.821				Prp43 + Tma23	VLELKKLGIDDLVHF	466	480	3	13	17.24		1.08	1.022	1.064	2.199	1.761	1.865	2.546	3.073	2.662		11.293	10.68
432	Prp43 + Tma23	ELKKLGIDD	468	476	2	7	5.6		0.435	0.44	0.429	8.442	8.536	8.331	0.609	0.572	0.683	11.813	11.1	13.265	1.088	1.225	1.164	21.111	23.772	22.592				Prp43 + Tma23	ELKKLGIDD	468	476	2	7	5.6		0.435	0.44	0.429	0.609	0.572	0.683	1.088	1.225	1.164		8.442	8.536
433	Prp43 + Tma23	KKLGIDDL	470	477	2	6	9.17		1.018	1.011	1.084	23.055	22.887	24.539	1.382	1.101	1.317	31.303	24.929	29.827	1.648	1.893	1.69	37.326	42.867	38.259				Prp43 + Tma23	KKLGIDDL	470	477	2	6	9.17		1.018	1.011	1.084	1.382	1.101	1.317	1.648	1.893	1.69		23.055	22.887
434	Prp43 + Tma23	LVHFDFMDPPAPETM	477	491	2	10	17.02		0.671	0.724	0.749	9.114	9.833	10.17	1.684	1.004	1.439	22.879	13.635	19.546	1.943	2.849	2.487	26.403	38.706	33.788				Prp43 + Tma23	LVHFDFMDPPAPETM	477	491	2	10	17.02		0.671	0.724	0.749	1.684	1.004	1.439	1.943	2.849	2.487		9.114	9.833
435	Prp43 + Tma23	VHFDFMDPPAPETM	478	491	2	9	15.75		0.659	0.831	0.682	9.956	12.544	10.293	1.459	1.164	1.295	22.027	17.58	19.543	1.97	2.455	2.127	29.738	37.067	32.118				Prp43 + Tma23	VHFDFMDPPAPETM	478	491	2	9	15.75		0.659	0.831	0.682	1.459	1.164	1.295	1.97	2.455	2.127		9.956	12.544
436	Prp43 + Tma23	DFMDPPAPETM	481	491	1	6	12.95		0.581	0.559	0.648	13.163	12.661	14.679	1.364	1.084	1.164	30.88	24.547	26.36	1.675	1.873	1.78	37.927	42.413	40.304				Prp43 + Tma23	DFMDPPAPETM	481	491	1	6	12.95		0.581	0.559	0.648	1.364	1.084	1.164	1.675	1.873	1.78		13.163	12.661
437	Prp43 + Tma23	DFMDPPAPETMM	481	492	1	7	15.29		0.68	0.583	0.813	13.198	11.32	15.781	1.46	1.171	1.341	28.329	22.724	26.028	2.195	2.417	2.307	42.596	46.915	44.774				Prp43 + Tma23	DFMDPPAPETMM	481	492	1	7	15.29		0.68	0.583	0.813	1.46	1.171	1.341	2.195	2.417	2.307		13.198	11.32
438	Prp43 + Tma23	MRALEEL	492	498	2	5	9.75		-0.009	-0.04	-0.037	-0.258	-1.086	-1.009	0.006	-0.007	-0.032	0.171	-0.193	-0.882	-0.024	-0.012	-0.035	-0.647	-0.335	-0.939				Prp43 + Tma23	MRALEEL	492	498	2	5	9.75		-0.009	-0.04	-0.037	0.006	-0.007	-0.032	-0.024	-0.012	-0.035		-0.258	-1.086
439	Prp43 + Tma23	NYLAC	499	503	1	3	7.87		0.029	0.155	0.133	1.304	7.037	6.02	0.002	0.026	0.073	0.074	1.181	3.327	0.019	0.039	0.143	0.878	1.745	6.487				Prp43 + Tma23	NYLAC	499	503	1	3	7.87		0.029	0.155	0.133	0.002	0.026	0.073	0.019	0.039	0.143		1.304	7.037
440	Prp43 + Tma23	LDDEGNLTPLGRL	504	516	2	10	13.86		0.487	0.497	0.564	6.616	6.751	7.665	1.1	1.08	1.05	14.946	14.671	14.272	1.288	1.417	1.28	17.494	19.249	17.392				Prp43 + Tma23	LDDEGNLTPLGRL	504	516	2	10	13.86		0.487	0.497	0.564	1.1	1.08	1.05	1.288	1.417	1.28		6.616	6.751
441	Prp43 + Tma23	LDDEGNLTPLGRLASQFPLDPML	504	526	2	18	19.29		0.662	0.823	0.687	5	6.212	5.185	1.401	1.365	1.481	10.572	10.306	11.176	2.044	2.75	2.225	15.427	20.755	16.797				Prp43 + Tma23	LDDEGNLTPLGRLASQFPLDPML	504	526	2	18	19.29		0.662	0.823	0.687	1.401	1.365	1.481	2.044	2.75	2.225		5	6.212
442	Prp43 + Tma23	DDEGNLTPLGRL	505	516	2	9	13.28		0.573	0.552	0.654	8.658	8.337	9.878	1.292	1.194	1.273	19.499	18.025	19.221	1.402	1.58	1.477	21.171	23.854	22.297				Prp43 + Tma23	DDEGNLTPLGRL	505	516	2	9	13.28		0.573	0.552	0.654	1.292	1.194	1.273	1.402	1.58	1.477		8.658	8.337
443	Prp43 + Tma23	DDEGNLTPLGRLASQFPLDPMLA	505	527	3	18	19.25		0.849	0.94	0.85	6.41	7.095	6.42	1.552	1.53	1.483	11.714	11.548	11.196	2.079	2.514	2.257	15.693	18.973	17.036				Prp43 + Tma23	DDEGNLTPLGRLASQFPLDPMLA	505	527	3	18	19.25		0.849	0.94	0.85	1.552	1.53	1.483	2.079	2.514	2.257		6.41	7.095
444	Prp43 + Tma23	ASQFPLDPML	517	526	1	6	17.68		0.183	0.145	0.154	4.139	3.276	3.485	0.241	0.214	0.26	5.469	4.837	5.88	0.467	0.616	0.562	10.569	13.953	12.724				Prp43 + Tma23	ASQFPLDPML	517	526	1	6	17.68		0.183	0.145	0.154	0.241	0.214	0.26	0.467	0.616	0.562		4.139	3.276
445	Prp43 + Tma23	ASQFPLDPMLA	517	527	2	7	17.18		0.169	0.041	0.189	3.287	0.787	3.664	0.16	0.17	0.312	3.115	3.292	6.065	0.557	0.619	0.492	10.807	12.017	9.54				Prp43 + Tma23	ASQFPLDPMLA	517	527	2	7	17.18		0.169	0.041	0.189	0.16	0.17	0.312	0.557	0.619	0.492		3.287	0.787
446	Prp43 + Tma23	VMLIGSF	528	534	1	5	16.73		0.091	0.17	0.124	2.479	4.607	3.376	0.134	0.194	0.103	3.642	5.272	2.79	0.174	0.282	0.328	4.715	7.651	8.914				Prp43 + Tma23	VMLIGSF	528	534	1	5	16.73		0.091	0.17	0.124	0.134	0.194	0.103	0.174	0.282	0.328		2.479	4.607
447	Prp43 + Tma23	LIGSFE	530	535	1	4	9.95		0.048	0.037	0.067	1.642	1.241	2.265	0.29	0.274	0.289	9.852	9.317	9.829	0.587	0.663	0.631	19.93	22.512	21.431				Prp43 + Tma23	LIGSFE	530	535	1	4	9.95		0.048	0.037	0.067	0.29	0.274	0.289	0.587	0.663	0.631		1.642	1.241
448	Prp43 + Tma23	IGSFE	531	535	1	3	6.68		0.026	-0.013	0.025	1.175	-0.573	1.116	0.289	0.257	0.295	13.092	11.633	13.342	0.498	0.645	0.602	22.55	29.192	27.275				Prp43 + Tma23	IGSFE	531	535	1	3	6.68		0.026	-0.013	0.025	0.289	0.257	0.295	0.498	0.645	0.602		1.175	-0.573
449	Prp43 + Tma23	EFQCSQ	535	540	1	4	3.74		0.041	0.032	0.025	1.398	1.099	0.835	0.053	0.038	0.061	1.793	1.289	2.088	0.44	0.538	0.564	14.932	18.263	19.169				Prp43 + Tma23	EFQCSQ	535	540	1	4	3.74		0.041	0.032	0.025	0.053	0.038	0.061	0.44	0.538	0.564		1.398	1.099
450	Prp43 + Tma23	FQCSQEIL	536	543	1	6	12.14		0.008	-0.023	0.032	0.177	-0.521	0.714	0.046	0.014	0.048	1.051	0.316	1.098	0.32	0.404	0.357	7.244	9.147	8.081				Prp43 + Tma23	FQCSQEIL	536	543	1	6	12.14		0.008	-0.023	0.032	0.046	0.014	0.048	0.32	0.404	0.357		0.177	-0.521
451	Prp43 + Tma23	TIVAM	544	548	1	3	7.06		0.015	0	0.019	0.659	-0.003	0.84	0.02	0.025	0.023	0.892	1.123	1.049	0.016	0.024	0.018	0.723	1.088	0.821				Prp43 + Tma23	TIVAM	544	548	1	3	7.06		0.015	0	0.019	0.02	0.025	0.023	0.016	0.024	0.018		0.659	-0.003
452	Prp43 + Tma23	LSVPNVF	549	555	1	4	14.81		0.976	1.067	0.992	33.155	36.23	33.689	1.044	0.971	1.007	35.455	32.976	34.212	1.068	1.349	1.246	36.267	45.827	42.321				Prp43 + Tma23	LSVPNVF	549	555	1	4	14.81		0.976	1.067	0.992	1.044	0.971	1.007	1.068	1.349	1.246		33.155	36.23
453	Prp43 + Tma23	IFAHPDGDHITL	571	582	3	9	10.14		0.097	0	0.028	1.458	0	0.42	0.071	0.031	0.119	1.076	0.47	1.797	0.28	0.46	0	4.229	6.939	0				Prp43 + Tma23	IFAHPDGDHITL	571	582	3	9	10.14		0.097	0	0.028	0.071	0.031	0.119	0.28	0.46	0		1.458	0
454	Prp43 + Tma23	LNVYHAFKSDE	583	593	3	9	8.07		0.555	0.594	0.494	8.383	8.961	7.456	0.657	0.507	0.518	9.913	7.66	7.817	0.558	0.626	0.461	8.427	9.456	6.958				Prp43 + Tma23	LNVYHAFKSDE	583	593	3	9	8.07		0.555	0.594	0.494	0.657	0.507	0.518	0.558	0.626	0.461		8.383	8.961
455	Prp43 + Tma23	LNVYHAFKSDEAYE	583	596	3	12	9.97		0.644	0.51	0.54	7.294	5.776	6.109	1.11	0.872	0.978	12.566	9.871	11.072	1.58	1.868	1.646	17.89	21.148	18.639				Prp43 + Tma23	LNVYHAFKSDEAYE	583	596	3	12	9.97		0.644	0.51	0.54	1.11	0.872	0.978	1.58	1.868	1.646		7.294	5.776
456	Prp43 + Tma23	NVYHAFKSDEA	584	594	2	9	5.35		0.696	0.655	0.624	10.512	9.885	9.421	0.786	0.672	0.773	11.862	10.142	11.672	0.96	1.101	1.059	14.5	16.622	15.992				Prp43 + Tma23	NVYHAFKSDEA	584	594	2	9	5.35		0.696	0.655	0.624	0.786	0.672	0.773	0.96	1.101	1.059		10.512	9.885
457	Prp43 + Tma23	YRSLSAAD	610	617	2	6	2.91		0.218	0.213	0.236	4.931	4.826	5.336	0.243	0.231	0.35	5.514	5.238	7.923	0.373	0.629	0.553	8.453	14.242	12.528				Prp43 + Tma23	YRSLSAAD	610	617	2	6	2.91		0.218	0.213	0.236	0.243	0.231	0.35	0.373	0.629	0.553		4.931	4.826
458	Prp43 + Tma23	YRSLSAADNIRSQL	610	623	3	12	9.74		0.161	0.199	0.173	1.818	2.251	1.96	0.513	0.415	0.485	5.814	4.699	5.492	0.902	1.174	0.952	10.214	13.297	10.775				Prp43 + Tma23	YRSLSAADNIRSQL	610	623	3	12	9.74		0.161	0.199	0.173	0.513	0.415	0.485	0.902	1.174	0.952		1.818	2.251
459	Prp43 + Tma23	RSLSAADNIRSQL	611	623	3	11	8.69		0.132	0.111	0.156	1.626	1.366	1.931	0.402	0.356	0.392	4.963	4.398	4.836	0.823	1.011	0.93	10.169	12.492	11.485				Prp43 + Tma23	RSLSAADNIRSQL	611	623	3	11	8.69		0.132	0.111	0.156	0.402	0.356	0.392	0.823	1.011	0.93		1.626	1.366
460	Prp43 + Tma23	ADNIRSQL	616	623	2	6	5.37		0.009	0.007	0.014	0.204	0.156	0.323	0.112	0.081	0.114	2.541	1.839	2.571	0.454	0.508	0.403	10.277	11.493	9.12				Prp43 + Tma23	ADNIRSQL	616	623	2	6	5.37		0.009	0.007	0.014	0.112	0.081	0.114	0.454	0.508	0.403		0.204	0.156
461	Prp43 + Tma23	ERLMNRYNLEL	624	634	3	9	13.7		0.475	0.376	0.523	7.17	5.675	7.894	1.285	1.341	1.407	19.396	20.24	21.245	2.276	3.007	2.765	34.365	45.4	41.745				Prp43 + Tma23	ERLMNRYNLEL	624	634	3	9	13.7		0.475	0.376	0.523	1.285	1.341	1.407	2.276	3.007	2.765		7.17	5.675
462	Prp43 + Tma23	MNRYNLEL	627	634	2	6	11.65		0.402	0.423	0.482	9.094	9.573	10.925	1.172	1.24	1.334	26.547	28.073	30.207	2.122	2.506	2.343	48.052	56.741	53.053				Prp43 + Tma23	MNRYNLEL	627	634	2	6	11.65		0.402	0.423	0.482	1.172	1.24	1.334	2.122	2.506	2.343		9.094	9.573
463	Prp43 + Tma23	NTTDYESPKY	635	644	2	7	5.61		2.229	2.265	2.423	43.272	43.966	47.024	2.627	2.608	3.051	50.991	50.615	59.211	2.883	3.367	3.621	55.959	65.356	70.284				Prp43 + Tma23	NTTDYESPKY	635	644	2	7	5.61		2.229	2.265	2.423	2.627	2.608	3.051	2.883	3.367	3.621		43.272	43.966
464	Prp43 + Tma23	NTTDYESPKYFDNIRKALASGF	635	656	3	19	17.28		1.593	1.544	1.637	11.389	11.041	11.709	3.018	2.517	2.515	21.579	18	17.982	3.2	3.221	2.778	22.885	23.037	19.865				Prp43 + Tma23	NTTDYESPKYFDNIRKALASGF	635	656	3	19	17.28		1.593	1.544	1.637	3.018	2.517	2.515	3.2	3.221	2.778		11.389	11.041
465	Prp43 + Tma23	FDNIRKALASGFF	645	657	3	11	16.14		0.066	0.498	0.152	0.811	6.15	1.881	0.029	0.083	0.058	0.361	1.029	0.721	0.063	0.098	0.141	0.776	1.21	1.747				Prp43 + Tma23	FDNIRKALASGFF	645	657	3	11	16.14		0.066	0.498	0.152	0.029	0.083	0.058	0.063	0.098	0.141		0.811	6.15
466	Prp43 + Tma23	DNIRKALASGF	646	656	2	9	12.48		0	-0.055	-0.024	0	-0.837	-0.361	0.04	0.26	0	0.606	3.924	0	0.135	1.106	1.127	2.045	16.698	17.014				Prp43 + Tma23	DNIRKALASGF	646	656	2	9	12.48		0	-0.055	-0.024	0.04	0.26	0	0.135	1.106	1.127		0	-0.837
467	Prp43 + Tma23	YITVKDNQ	670	677	2	6	2.61		1.275	1.298	1.44	28.881	29.401	32.605	1.546	1.44	1.597	35.008	32.598	36.159	1.719	1.916	1.934	38.937	43.382	43.794				Prp43 + Tma23	YITVKDNQ	670	677	2	6	2.61		1.275	1.298	1.44	1.546	1.44	1.597	1.719	1.916	1.934		28.881	29.401
468	Prp43 + Tma23	DVLIHPSTVLGHDAE	678	692	2	12	9.42		1.645	1.571	1.635	18.626	17.784	18.516	2.75	2.523	2.661	31.134	28.572	30.133	3.505	3.772	3.394	39.685	42.711	38.424				Prp43 + Tma23	DVLIHPSTVLGHDAE	678	692	2	12	9.42		1.645	1.571	1.635	2.75	2.523	2.661	3.505	3.772	3.394		18.626	17.784
469	Prp43 + Tma23	DVLIHPSTVLGHDAEW	678	693	3	13	14.06		1.286	1.37	1.376	13.445	14.322	14.38	2.58	2.255	2.319	26.963	23.564	24.24	3.47	3.585	3.196	36.267	37.468	33.401				Prp43 + Tma23	DVLIHPSTVLGHDAEW	678	693	3	13	14.06		1.286	1.37	1.376	2.58	2.255	2.319	3.47	3.585	3.196		13.445	14.322
470	Prp43 + Tma23	IHPSTVLGHDAE	681	692	3	9	5.44		1.663	1.572	1.644	25.104	23.734	24.826	2.58	2.385	2.654	38.945	36.011	40.067	3.177	3.408	3.098	47.964	51.452	46.768				Prp43 + Tma23	IHPSTVLGHDAE	681	692	3	9	5.44		1.663	1.572	1.644	2.58	2.385	2.654	3.177	3.408	3.098		25.104	23.734
471	Prp43 + Tma23	WVIYNE	693	698	1	4	12.52		-0.014	0.006	0.006	-0.474	0.2	0.203	-0.003	-0.001	0.009	-0.086	-0.026	0.298	0.001	0.001	0.003	0.025	0.02	0.111				Prp43 + Tma23	WVIYNE	693	698	1	4	12.52		-0.014	0.006	0.006	-0.003	-0.001	0.009	0.001	0.001	0.003		-0.474	0.2
472	Prp43 + Tma23	VIYNE	694	698	1	3	3.58		0.013	0.035	0.008	0.591	1.596	0.384	0.027	0.02	0.034	1.215	0.895	1.55	0.014	-0.005	-0.001	0.654	-0.206	-0.048				Prp43 + Tma23	VIYNE	694	698	1	3	3.58		0.013	0.035	0.008	0.027	0.02	0.034	0.014	-0.005	-0.001		0.591	1.596
473	Prp43 + Tma23	FVLTSKN	699	705	1	5	4.45		1.785	1.939	2.052	48.507	52.702	55.767	2.14	2.144	2.483	58.141	58.256	67.474	2.115	2.515	2.394	57.478	68.331	65.058				Prp43 + Tma23	FVLTSKN	699	705	1	5	4.45		1.785	1.939	2.052	2.14	2.144	2.483	2.115	2.515	2.394		48.507	52.702
474	Prp43 + Tma23	FVLTSKNYIRTVTSVRPEWL	699	718	3	17	15.79		0.515	0.384	0.478	4.12	3.072	3.824	1.369	0.763	0.916	10.945	6.098	7.318	0.803	1.412	0.987	6.417	11.283	7.891				Prp43 + Tma23	FVLTSKNYIRTVTSVRPEWL	699	718	3	17	15.79		0.515	0.384	0.478	1.369	0.763	0.916	0.803	1.412	0.987		4.12	3.072
475	Prp43 + Tma23	VLTSKNYIRTVT	700	711	3	10	6.6		1.259	1.135	1.138	17.106	15.425	15.462	1.502	1.232	1.454	20.402	16.743	19.754	1.522	1.698	1.422	20.685	23.067	19.314				Prp43 + Tma23	VLTSKNYIRTVT	700	711	3	10	6.6		1.259	1.135	1.138	1.502	1.232	1.454	1.522	1.698	1.422		17.106	15.425
476	Prp43 + Tma23	YIRTVTSVRPEW	706	717	3	9	11.31		0.066	0.108	0.104	1.001	1.628	1.575	0.311	0.294	0.291	4.691	4.434	4.392	0.629	0.85	0.789	9.501	12.83	11.913				Prp43 + Tma23	YIRTVTSVRPEW	706	717	3	9	11.31		0.066	0.108	0.104	0.311	0.294	0.291	0.629	0.85	0.789		1.001	1.628
477	Prp43 + Tma23	YIRTVTSVRPEWL	706	718	3	10	13.62		0.085	0.044	0.089	1.149	0.595	1.206	0.216	0.19	0.214	2.938	2.588	2.907	0.473	0.569	0.437	6.427	7.733	5.939				Prp43 + Tma23	YIRTVTSVRPEWL	706	718	3	10	13.62		0.085	0.044	0.089	0.216	0.19	0.214	0.473	0.569	0.437		1.149	0.595
478	Prp43 + Tma23	VTSVRPEWL	710	718	2	6	13.4		0.057	0.071	0.05	1.3	1.609	1.138	0.182	0.166	0.196	4.126	3.768	4.44	0.52	0.478	0.398	11.765	10.817	9.002				Prp43 + Tma23	VTSVRPEWL	710	718	2	6	13.4		0.057	0.071	0.05	0.182	0.166	0.196	0.52	0.478	0.398		1.3	1.609
479	Prp43 + Tma23	IEIAPAY	719	725	1	4	9.18		0.67	0.67	0.74	22.757	22.751	25.133	0.773	0.829	0.944	26.25	28.149	32.073	1.016	1.232	1.244	34.512	41.831	42.255				Prp43 + Tma23	IEIAPAY	719	725	1	4	9.18		0.67	0.67	0.74	0.773	0.829	0.944	1.016	1.232	1.244		22.757	22.751
480	Prp43 + Tma23	IAPAY	721	725	1	2	4.56		0.719	0.748	0.879	48.813	50.795	59.747	0.979	0.887	1.052	66.478	60.232	71.486	0.951	1.104	1.139	64.63	75.013	77.366				Prp43 + Tma23	IAPAY	721	725	1	2	4.56		0.719	0.748	0.879	0.979	0.887	1.052	0.951	1.104	1.139		48.813	50.795
481	Prp43 + Tma23	YDLSN	726	730	1	3	3.54		1.465	1.5	1.512	66.372	67.927	68.496	1.572	1.357	1.476	71.174	61.448	66.843	1.478	1.563	1.543	66.936	70.804	69.874				Prp43 + Tma23	YDLSN	726	730	1	3	3.54		1.465	1.5	1.512	1.572	1.357	1.476	1.478	1.563	1.543		66.372	67.927
482	Prp43 + Tma23	YDLSNF	726	731	1	4	13.23		1.968	1.893	1.999	66.863	64.306	67.885	2.064	1.887	2.049	70.102	64.099	69.585	1.986	2.012	2	67.47	68.348	67.921				Prp43 + Tma23	YDLSNF	726	731	1	4	13.23		1.968	1.893	1.999	2.064	1.887	2.049	1.986	2.012	2		66.863	64.306
483	Prp43 + Tma23	YDLSNFQKGDVKL	726	738	3	11	12.01		4.789	4.77	4.783	59.157	58.912	59.073	5.641	4.988	5.19	69.674	61.616	64.107	5.64	5.577	5.207	69.669	68.888	64.313				Prp43 + Tma23	YDLSNFQKGDVKL	726	738	3	11	12.01		4.789	4.77	4.783	5.641	4.988	5.19	5.64	5.577	5.207		59.157	58.912
[truncated: 20 more columns]

## Sheet: HDX levels
	HDX-MS analysis
	Experiment was done using protein stocks
	Reactions were run in 50 ul volume
	Deuterium uptake for each of the conditionsis listed below
	Manual validation of each of the peptides was done
	RESULT TABLE :
	Deuterium incorporation for each of the selected peptides used for HDX-MS analysis are presented.
	Results are shown both as percentage deuteration compared to a theoretical maximal deuteration level and as number of deuterons incorporated into the peptide (#D)
							Prp43			Prp43						Prp43 + Pxr1									Prp43 + Tma23
						Deuteration Levels			Deuteration Levels						Deuteration Levels			Deuteration Levels						Deuteration Levels			Deuteration Levels
						Percentage (%)			Number of deuterons (#D)						Percentage (%)			Number of deuterons (#D)						Percentage (%)			Number of deuterons (#D)
						3s	30s	300s	3s	30s	300s				3s	30s	300s	3s	30s	300s				3s	30s	300s	3s	30s	300s
Start	End	Charge	Search RT	Sequence		%D	%D	%D	#D	#D	#D				%D	%D	%D	#D	#D	#D				%D	%D	%D	#D	#D	#D
-24	-9	2	11.35	EVLFQGPGYQDPNSVQ		66.725	68.353	69.143	5.893	6.037	6.10667				64.7533	65.434	64.541	5.719	5.779	5.70033				64.9187	64.3203	65.5553	5.734	5.681	5.79
-23	-9	2	10.59	VLFQGPGYQDPNSVQ		71.0817	71.2987	72.2147	5.75467	5.77233	5.84633				69.0897	69.2043	68.159	5.59367	5.60267	5.51833				69.6723	67.9743	69.5817	5.64067	5.503	5.63333
-21	-9	2	6.84	FQGPGYQDPNSVQ		74.0623	74.688	74.8293	4.90567	4.94767	4.95667				73.7697	72.188	72.815	4.88633	4.78167	4.823				74.393	71.5213	73.3943	4.92767	4.73767	4.86167
-21	1	3	11.67	FQGPGYQDPNSVQALARPTSVDM		74.9537	75.1807	76.832	9.92967	9.96	10.1787				72.3343	74.2397	73.399	9.58267	9.83533	9.72367				70.513	71.4197	71.265	9.3415	9.462	9.441
-8	1	2	6.38	ALARPTSVDM		78.169	74.1487	75.7167	4.02733	3.82	3.901				74.2435	73.1333	72.0113	3.825	3.76767	3.71				77.098	71.522	76.504	3.972	3.68467	3.94133
11	25	2	6.36	HPDPVETSIPEQAAE		71.4323	71.986	72.2053	5.78333	5.828	5.846				69.5187	69.7483	70.1047	5.62833	5.64667	5.67567				69.386	68.8147	70.2057	5.61767	5.57133	5.68367
17	25	1	3.53	TSIPEQAAE		83.389	84.3613	85.1533	3.68267	3.72567	3.76033				82.2733	82.4493	81.438	3.633	3.641	3.59633				81.9427	80.633	81.8317	3.61867	3.56067	3.614
17	25	2	3.53	TSIPEQAAE		75.033	75.757	75.975	3.31367	3.34567	3.355				74.3747	74.9347	72.606	3.28433	3.309	3.20633				72.8283	72.591	73.5457	3.216	3.20567	3.248
26	30	1	7.03	IAEEL		64.6353	64.871	64.938	1.427	1.43233	1.43367				63.9237	61.6827	60.9203	1.41133	1.362	1.345				65.0163	60.367	61.8297	1.43567	1.333	1.36533
26	40	2	6.26	IAEELSKQHPLPSEE		62.3683	60.3303	63.0083	5.049	4.88433	5.10133				60.1123	61.115	61.6307	4.86633	4.94767	4.98967				60.574	56.3153	61.372	4.904	4.55933	4.96867
28	38	3	2.75	EELSKQHPLPS		53.4823	52.5763	52.64	2.75533	2.70867	2.712				52.736	52.4873	51.3983	2.717	2.70433	2.64767				52.9393	49.6107	51.2487	2.72767	2.556	2.64033
29	40	2	3.82	ELSKQHPLPSEE		58.574	57.56	58.7207	3.44867	3.389	3.45733				57.7153	56.3927	58.4547	3.39833	3.32033	3.442				53.621	54.274	56.7297	3.15733	3.19567	3.34033
29	49	4	6.01	ELSKQHPLPSEEPLVHHDAGE		45.2077	44.4227	44.253	5.32367	5.23133	5.21133				43.026	42.8463	41.9057	5.06667	5.04567	4.935				41.92	42.277	41.603	4.93667	4.97867	4.89933
30	40	3	2.98	LSKQHPLPSEE		53.4823	52.5763	52.64	2.75533	2.70867	2.712				52.736	52.4873	51.3983	2.717	2.70433	2.64767				52.9393	49.6107	51.2487	2.72767	2.556	2.64033
30	49	3	5.26	LSKQHPLPSEEPLVHHDAGE		42.8193	42.882	41.1843	4.72733	4.734	4.54667				40.0953	40.4893	39.0683	4.42633	4.47	4.31333				39.2287	39.636	40.6957	4.33067	4.37567	4.493
62	78	3	8.08	EAQKLEDGKINPFTGRE		11.7157	17.452	39.5743	1.207	1.798	4.07767				9.024	14.624	33.6203	0.93	1.50667	3.464				9.45967	15.692	34.267	0.974667	1.61667	3.531
62	83	4	12.78	EAQKLEDGKINPFTGREFTPKY		11.062	16.749	31.707	1.46567	2.21867	4.20033				9.19	13.5913	25.9267	1.21767	1.80067	3.435				9.453	13.5397	27.992	1.25233	1.79367	3.70833
69	83	3	10.15	GKINPFTGREFTPKY		12.4793	21.175	30.6783	1.01067	1.71433	2.48367				11.6587	15.045	24.084	0.944	1.218	1.95				11.9737	15.2023	25.3893	0.969333	1.23067	2.05533
79	87	2	13.85	FTPKYVDIL		12.1733	15.2093	19.644	0.537333	0.671667	0.867333				10.2715	13.4297	15.7913	0.4535	0.593333	0.697667				8.715	12.367	17.2667	0.385	0.546	0.762333
103	110	2	5.15	LKLYQNNQ		11.4763	11.6957	18.2053	0.506667	0.516667	0.803667				11.8527	10.6543	18.925	0.523667	0.470667	0.835667				11.7963	10.6877	20.085	0.520667	0.472	0.887
103	112	2	10.51	LKLYQNNQIM		10.6617	11.3013	14.8143	0.627667	0.665667	0.872333				10.4313	11.0477	13.292	0.614333	0.650333	0.782667				10.6187	10.3657	13.2713	0.625	0.610333	0.781667
106	112	1	6.32	YQNNQIM		17.9543	22.9567	27.4843	0.660333	0.844667	1.01167				16.6017	17.7543	24.1067	0.611	0.653667	0.887				17.8583	19.7463	28.7367	0.657333	0.726667	1.05767
106	114	2	15.12	YQNNQIMVF		10.332	11.717	14.9853	0.532	0.603667	0.772				9.38567	10.196	12.2817	0.483667	0.525	0.632667				9.20767	10.271	12.6493	0.474333	0.529	0.651667
113	129	2	12.51	VFVGETGSGKTTQIPQF		12.5593	24.5217	26.8683	1.294	2.527	2.76867				7.256	14.082	18.247	0.747667	1.451	1.88033				10.1427	17.3253	20.2867	1.045	1.78533	2.09033
113	129	3	12.51	VFVGETGSGKTTQIPQF		12.2337	24.4303	26.031	1.261	2.51733	2.68233				7.06667	13.1367	18.0147	0.728	1.35367	1.856				10.381	16.5667	20.0983	1.06933	1.707	2.07067
113	131	2	15.88	VFVGETGSGKTTQIPQFVL		9.41867	18.9353	20.4797	1.109	2.22967	2.41167				5.509	10.811	13.7943	0.648667	1.273	1.62433				7.61233	13.262	15.8513	0.896333	1.562	1.86633
114	131	2	15.46	FVGETGSGKTTQIPQFVL		7.63767	18.0023	18.829	0.843	1.98733	2.07867				3.92467	8.86833	12.2767	0.433333	0.979333	1.35533				5.95	12.529	15.3953	0.657	1.383	1.69967
115	129	2	9.84	VGETGSGKTTQIPQF		14.0063	25.4347	27.762	1.23667	2.24667	2.452				7.442	13.8913	19.4467	0.657333	1.22667	1.71733				10.938	19.8763	24.5403	0.966	1.75567	2.16733
115	132	2	18.04	VGETGSGKTTQIPQFVLF		6.5	13.276	14.204	0.717667	1.46567	1.56833				3.115	6.98967	8.906	0.344	0.771667	0.983333				4.758	10.0063	12.161	0.525333	1.105	1.34267
132	143	2	11.14	FDEMPHLENTQV		4.337	10.9863	21.2973	0.287333	0.727667	1.41067				3.29167	8.973	17.4943	0.218333	0.594333	1.15867				3.408	8.80133	18.357	0.225667	0.583	1.216
132	144	2	10.91	FDEMPHLENTQVA		4.011	10.189	19.7317	0.295333	0.75	1.452				3.14733	8.19833	15.9863	0.231667	0.603333	1.17667				3.41533	8.371	17.1707	0.251333	0.616	1.26367
132	154	4	10.77	FDEMPHLENTQVACTQPRRVAAM		11.785	17.7533	27.2847	1.648	2.48233	3.81567				9.84433	14.5607	21.918	1.37667	2.036	3.065				12.7623	17.507	26.4157	1.78467	2.44833	3.69433
133	144	2	8.68	DEMPHLENTQVA		5.73	14.364	27.0547	0.379667	0.951333	1.79233				3.73267	11.539	22.7803	0.247333	0.764333	1.509				4.523	11.7843	23.9053	0.3	0.780667	1.58333
133	153	4	7.42	DEMPHLENTQVACTQPRRVAA		14.1803	21.9783	30.924	1.77433	2.75033	3.86933				12.476	18.273	26.768	1.561	2.28633	3.34933				16.2187	20.598	30.4987	2.029	2.57733	3.816
133	154	3	8.9	DEMPHLENTQVACTQPRRVAAM		13.3447	20.1747	30.111	1.768	2.673	3.98933				11.406	16.5887	24.3687	1.511	2.19767	3.22833				13.7927	19.2687	30.2333	1.82733	2.553	4.00533
139	153	3	2.7	ENTQVACTQPRRVAA		17.3117	22.3737	30.909	1.529	1.976	2.73				16.0053	19.1313	26.8063	1.41367	1.69	2.36733				19.485	22.431	32.1367	1.721	1.98133	2.83833
139	156	3	7	ENTQVACTQPRRVAAMSV		13.862	19.6973	32.6757	1.53067	2.17467	3.60733				12.5957	16.326	25.0823	1.39033	1.802	2.769				14.771	20.0433	35.2907	1.63067	2.21267	3.896
145	156	2	5.34	CTQPRRVAAMSV		20.4733	29.396	44.7447	1.356	1.947	2.96367				18.1247	23.5817	36.2637	1.20033	1.56233	2.40233				22.5427	30.525	52.66	1.49333	2.022	3.488
154	162	2	4.23	MSVAQRVAE		1.71833	1.671	4.80467	0.0886667	0.086	0.247667				1.32633	1.561	3.341	0.0683333	0.0806667	0.172				1.379	1.81167	3.214	0.0713333	0.0933333	0.1655
155	162	2	0.33	SVAQRVAE		0.508333	0.668333	0.534	0.0223333	0.0293333	0.0236667				0.546333	0.529	0.520333	0.024	0.0233333	0.0226667				0.674	0.564333	0.361	0.0296667	0.025	0.016
155	163	2	3.16	SVAQRVAEE		0.341667	0.247333	0.611667	0.0176667	0.0126667	0.0313333				-0.003	0.423	0.331	-2.89121e-19	0.022	0.017				0.238667	0.424	0.253333	0.0123333	0.0216667	0.0195
157	162	1	0.41	AQRVAE		0.595667	0.530667	-0.067	0.0176667	0.0153333	-0.002				-1.85067	-0.933667	0.0506667	-0.0543333	-0.0273333	0.00166667				-0.485	1.189	-0.855667	-0.014	0.035	-0.0253333
165	173	2	5.82	DVKLGEEVG		10.4497	12.357	14.6043	0.538333	0.636333	0.752667				10.4917	12.005	13.4347	0.540333	0.618667	0.692				11.1473	11.9927	13.1713	0.574333	0.618	0.678333
166	173	2	4.94	VKLGEEVG		11.0477	13.292	13.888	0.488	0.587	0.613333				9.35767	12.083	12.5067	0.413333	0.533667	0.552333				11.7175	12.1157	12.678	0.5175	0.535	0.56
189	196	2	10.06	KYMTDGML		1.559	9.863	24.2733	0.0686667	0.435667	1.072				1.365	6.37733	20.7887	0.0605	0.281667	0.918333				1.115	8.64733	22.258	0.049	0.382	0.983
189	197	2	13.24	KYMTDGMLL		2.30067	8.22033	19.5063	0.118667	0.423333	1.005				2.34	3.214	16.4747	0.120667	0.165333	0.849				3.512	8.54433	17.8543	0.180667	0.440333	0.92
197	211	3	7.48	LREAMEDHDLSRYSC		4.91067	10.4377	12.614	0.469667	0.998667	1.207				3.62967	9.595	11.0337	0.347333	0.917667	1.05567				3.596	9.157	10.8323	0.344	0.876	1.03667
200	211	3	7.15	AMEDHDLSRYSC		5.011	11.3083	14.7193	0.368667	0.832333	1.08333				4.43467	9.76167	12.1123	0.326333	0.718667	0.891333				4.26767	10.3613	11.992	0.314333	0.762667	0.882333
212	224	3	7.69	IILDEAHERTLAT		1.42433	3.339	13.776	0.115333	0.270333	1.11533				0.785333	1.52533	6.06967	0.0636667	0.123333	0.491333				0.799	1.76867	6.71433	0.0643333	0.143	0.543667
213	224	3	4.99	ILDEAHERTLAT		1.313	3.16167	16.2953	0.0966667	0.232667	1.199				1	1.364	6.335	0.0736667	0.1005	0.466667				0.957	1.46267	7.46267	0.0706667	0.107667	0.549667
214	224	2	7.22	LDEAHERTLAT		1.397	4.14667	17.0197	0.0926667	0.274667	1.12733				0.914333	1.14367	7.01833	0.0606667	0.0756667	0.464667				1.07233	1.57133	7.412	0.0706667	0.104	0.490667
215	224	2	2.34	DEAHERTLAT		1.906	4.565	23.0577	0.112333	0.268667	1.35767				1.31933	2.352	8.935	0.0776667	0.138333	0.526				1.63933	2.41533	10.1517	0.0963333	0.142	0.597667
242	246	1	8.31	KIIIM		2.82	4.39533	2.98367	0.062	0.097	0.066				2.422	1.88333	3.40833	0.0536667	0.042	0.0753333				2.07967	2.50333	2.85567	0.0463333	0.0553333	0.063
244	250	1	11.15	IIMSATL		39.715	52.3597	55.6653	1.46133	1.92667	2.04833				35.239	43.4837	52.133	1.29667	1.6	1.91833				38.5347	45.018	51.5497	1.418	1.65633	1.897
247	264	3	15	SATLDAEKFQRYFNDAPL		34.9293	48.3983	62.475	3.85633	5.343	6.897				33.901	45.806	59.148	3.743	5.057	6.53				30.6505	48.562	62.3825	3.3835	5.361	6.887
247	265	3	16.72	SATLDAEKFQRYFNDAPLL		28.1553	44.709	56.6257	3.31533	5.265	6.66833				25.3553	40.9	51.631	2.98567	4.81633	6.08				27.5827	41.5107	55.0043	3.248	4.88833	6.47733
249	265	3	16.48	TLDAEKFQRYFNDAPLL		20.246	36.6073	51.938	2.08633	3.77167	5.35167				18.2453	33.3703	46.5587	1.88	3.43833	4.79733				18.5233	35.0553	49.651	1.90867	3.612	5.116
251	265	2	15.7	DAEKFQRYFNDAPLL		13.102	29.2327	44.6313	1.15733	2.58167	3.942				10.5453	26.4813	41.1517	0.931667	2.339	3.63433				11.7483	27.2123	42.582	1.03733	2.40333	3.761
251	275	3	15.14	DAEKFQRYFNDAPLLAVPGRTYPVE		19.1097	35.341	51.4783	2.81267	5.20233	7.57733				13.3237	27.5683	43.9733	1.961	4.058	6.47267				16.1663	28.9383	46.2423	2.37967	4.25967	6.80667
251	276	4	17.44	DAEKFQRYFNDAPLLAVPGRTYPVEL		17.871	35.1383	51.1793	2.76233	5.43133	7.91067				12.082	25.563	42.909	1.86733	3.951	6.632				15.031	27.135	46.7247	2.32333	4.194	7.22167
256	276	3	15.83	QRYFNDAPLLAVPGRTYPVEL		16.3347	29.3913	43.125	1.92367	3.461	5.07833				9.956	18.7497	33.084	1.17267	2.20767	3.896				13.289	18.987	37.23	1.565	2.236	4.384
259	276	2	16.37	FNDAPLLAVPGRTYPVEL		19.6237	31.4793	45.983	1.87767	3.012	4.39933				11.2207	19.5547	34.7507	1.07367	1.87067	3.325				13.901	20.615	40.82	1.33	1.97267	3.90533
266	275	2	5.38	AVPGRTYPVE		31.7183	44.9707	53.3837	1.40033	1.986	2.35733				19.8287	30.592	45.255	0.875667	1.351	1.99833				27.0333	30.7477	49.5053	1.19367	1.35767	2.186
266	276	2	10.46	AVPGRTYPVEL		28.5447	45.1147	59.5883	1.47067	2.32433	3.07				16.4787	27.9807	45.0393	0.849	1.44167	2.32033				22.628	28.187	52.1433	1.166	1.45233	2.68633
276	282	1	14.79	LYYTPEF		33.7583	50.5133	68.3757	0.993667	1.48733	2.013				23.127	31.3693	48.0393	0.680667	0.923667	1.41433				23.068	32.484	51.0873	0.679	0.956667	1.504
277	282	1	13.03	YYTPEF		43.189	58.1187	80.6953	0.953667	1.283	1.782				30.7463	40.191	58.4083	0.679	0.887333	1.28967				31.2877	42.5417	59.7553	0.691	0.939	1.31933
283	289	2	5.16	QRDYLDS		30.7887	44.4237	48.0433	1.133	1.63467	1.768				12.7623	24.0107	42.387	0.469667	0.883667	1.55967				17.5023	36.6827	45.497	0.644	1.35	1.67467
286	295	2	13.06	YLDSAIRTVL		2.26267	8.85867	16.132	0.133333	0.521667	0.949667				0.374	1.249	5.796	0.022	0.0733333	0.341667				0.447333	3.80267	8.97067	0.0263333	0.224	0.528333
296	304	2	0.02	QIHATEEAG		17.4067	26.9857	36.659	0.897	1.39033	1.88867				15.924	26.706	33.3733	0.820333	1.376	1.71933				19.2633	27.7753	31.9657	0.992333	1.431	1.64667
296	307	2	9.37	QIHATEEAGDIL		16.847	25.2043	29.5203	1.24	1.855	2.17267				14.468	23.823	26.9103	1.06467	1.753	1.98033				16.667	23.82	26.022	1.22667	1.75333	1.915
296	308	2	13.26	QIHATEEAGDILL		14.9767	21.3913	25.0947	1.21267	1.732	2.03167				12.902	20.507	22.417	1.04467	1.66033	1.815				14.1653	20.361	20.8897	1.14667	1.64867	1.691
308	314	1	12.24	LFLTGED		26.5833	33.479	36.6447	0.978	1.23233	1.34833				20.883	30.581	32.426	0.768333	1.12533	1.19367				23.8093	31.0607	35.2587	0.876	1.143	1.29733
309	314	1	5.59	FLTGED		39.7823	49.7027	53.8917	1.17133	1.46333	1.58667				33.22	46.6627	49.1067	0.978	1.37367	1.44567				37.012	45.3147	50.8307	1.08967	1.33433	1.49667
309	325	3	18.22	FLTGEDEIEDAVRKISL		11.2483	21.9403	36.7747	1.242	2.422	4.06				7.21667	14.5453	25.7987	0.796667	1.60567	2.84833				8.599	15.18	29.2913	0.949333	1.676	3.23367
314	319	1	3.11	DEIEDA		0.803333	14.7647	32.298	0.0236667	0.434667	0.950667				-0.215	2.48067	15.3187	-0.00633333	0.0733333	0.451				-0.274667	4.724	22.8137	-0.00833333	0.139	0.671333
315	319	1	0.7	EIEDA		2.68667	20.6683	38.1467	0.0593333	0.456333	0.842333				0.00866667	5.29567	24.3287	0	0.117	0.537333				0.841	8.218	31.495	0.0186667	0.181333	0.695333
315	325	3	10.66	EIEDAVRKISL		1.63633	8.53167	25.6113	0.108333	0.565333	1.69667				1.60367	3.71033	17.0537	0.106333	0.246	1.12967				2.339	5.13	20.129	0.155	0.339667	1.33333
318	330	3	9.36	DAVRKISLEGDQL		7.01367	25.24	45.5903	0.567667	2.04367	3.691				4.69867	19.218	40.7143	0.380333	1.556	3.29633				6.74833	21.4003	40.6937	0.546	1.73233	3.29433
319	330	2	8.22	AVRKISLEGDQL		8.08967	26.9257	46.7343	0.595333	1.98133	3.44				5.73367	20.0647	41.3657	0.422	1.477	3.04433				7.21567	22.069	43.401	0.531333	1.62433	3.19433
320	330	2	8.05	VRKISLEGDQL		8.92833	29.0763	48.027	0.591333	1.926	3.18133				6.40967	21.65	42.7277	0.424667	1.434	2.83033				7.841	24.145	43.752	0.519333	1.59967	2.89833
326	330	1	3.33	EGDQL		15.225	51.0747	61.716	0.336333	1.12767	1.36267				9.58733	38.693	58.3743	0.211667	0.854333	1.28867				13.068	42.028	57.11	0.288333	0.928	1.261
331	341	2	8.89	VREEGCGPLSV		25.9457	44.5283	56.032	1.52767	2.62167	3.299				20.9183	40.3683	49.6843	1.23167	2.37667	2.925				24.111	41.1885	52.461	1.4195	2.4255	3.089
377	383	1	7.68	NIAETSL		69.016	77.1173	80.9933	2.53967	2.838	2.98067				38.068	53.218	69.1323	1.40067	1.95867	2.544				68.7233	73.6363	77.1913	2.52933	2.71	2.84067
378	383	1	6.2	IAETSL		62.6837	72.645	75.0107	1.84533	2.13867	2.20833				34.081	50.3573	65.0133	1.00333	1.48233	1.914				62.9977	67.6707	72.109	1.85433	1.99233	2.123
384	390	1	11.49	TIDGIVY		27.0997	35.1233	38.1587	0.997333	1.29267	1.40433				18.2277	25.9563	34.4423	0.670667	0.955333	1.26733				23.9897	32.02	34.8193	0.882667	1.17867	1.28133
391	396	1	8.34	VVDPGF		0.455667	0.974667	10.8723	0.0103333	0.0216667	0.240333				3.032	1.839	1.85	0.067	0.0403333	0.0406667				4.354	2.185	5.293	0.096	0.0483333	0.1165
391	399	2	3.92	VVDPGFSKQ		16.2553	26.592	35.8507	0.718	1.174	1.58333				10.8107	15.04	26.5627	0.477333	0.664	1.173				13.5517	16.9143	30.0647	0.598	0.747	1.32767
391	411	3	12.07	VVDPGFSKQKVYNPRIRVESL		43.0523	61.6943	65.459	5.38667	7.71933	8.19033				23.6007	43.2687	56.6773	2.953	5.41367	7.09133				26.999	45.803	58.586	3.378	5.73067	7.33067
412	436	5	3.78	LVSPISKASAQQRAGRAGRTRPGKC		12.562	26.9103	75.2057	1.94167	4.15933	11.6237				8.63467	13.4163	26.8767	1.33467	2.07367	4.154				10.1397	16.2093	33.845	1.56733	2.50533	5.231
437	444	2	9.69	FRLYTEEA		9.372	28.2157	61.5437	0.414	1.24633	2.71767				7.03167	13.073	29.9267	0.310333	0.577333	1.32167				6.01633	12.3143	32.9633	0.265667	0.544	1.45533
440	444	1	1.53	YTEEA		22.6247	60.026	79.1813	0.499667	1.32533	1.74867				18.6687	35.1677	63.8003	0.412	0.776667	1.40867				17.6523	33.5283	69.1327	0.39	0.740333	1.52667
440	448	2	5.52	YTEEAFQKE		21.447	55.1297	66.464	1.105	2.84033	3.42433				8.20867	21.071	52.554	0.423	1.08567	2.70767				9.13967	25.865	60.445	0.471	1.33233	3.11433
444	458	2	14.75	AFQKELIEQSYPEIL		36.5837	56.928	68.6013	3.231	5.02767	6.059				26.8107	35.851	51.1143	2.368	3.16633	4.51433				27.1813	38.5833	54.9613	2.40067	3.40733	4.85433
445	451	2	6.71	FQKELIE		29.7337	53.485	57.7167	1.09433	1.968	2.124				12.0797	26.6213	52.435	0.444333	0.979667	1.92967				14.7293	34.4183	58.106	0.542333	1.26633	2.13867
445	454	2	9.06	FQKELIEQSY		53.1623	71.459	73.827	3.13033	4.20767	4.347				41.6217	52.136	67.584	2.45067	3.06967	3.9795				38.7417	57.1177	70.525	2.281	3.363	4.15267
446	458	2	13.91	QKELIEQSYPEIL		34.636	48.74	62.723	2.54933	3.58733	4.61633				27.4347	34.7623	43.758	2.019	2.55867	3.22067				27.1643	36.16	47.5167	1.99933	2.66133	3.49733
449	458	2	14.66	LIEQSYPEIL		33.841	39.2193	57.44	1.74333	2.02033	2.959				31.631	32.364	35.8057	1.62967	1.66733	1.84467				31.284	31.237	37.7787	1.61167	1.60933	1.94633
459	467	2	6.85	RSNLSSTVL		21.344	40.3867	43.552	1.09967	2.08067	2.244				18.9133	36.83	41.13	0.974333	1.89733	2.119				16.4353	35.3257	40.464	0.846667	1.82	2.08467
463	468	1	2.68	SSTVLE		2.515	15.047	15.56	0.074	0.443	0.458				1.12933	11.34	15.3357	0.0333333	0.334	0.451333				1.84467	11.547	15.5177	0.0543333	0.34	0.456667
463	469	1	11.94	SSTVLEL		1.87467	7.39867	8.84533	0.0686667	0.272333	0.325667				0.879667	5.667	7.60233	0.0323333	0.208667	0.279667				1.47167	6.158	7.60267	0.054	0.226667	0.279667
463	477	3	14.97	SSTVLELKKLGIDDL		11.0107	18.67	22.719	1.05333	1.78633	2.17367				7.156	12.988	18.3437	0.684667	1.24267	1.75533				9.456	14.181	20.3953	0.904667	1.357	1.95167
463	480	3	17.98	SSTVLELKKLGIDDLVHF		16.2337	25.1363	30.739	1.91167	2.96	3.62				9.74933	17.3443	25.7247	1.148	2.04267	3.02933				10.5837	18.994	25.5017	1.24633	2.23667	3.003
463	480	4	17.98	SSTVLELKKLGIDDLVHF		16.1573	26.2193	31.1747	1.90267	3.08767	3.671				9.39467	17.4183	25.4623	1.10667	2.05133	2.99833				10.0603	19.3707	26.5983	1.185	2.281	3.13233
466	480	3	17.24	VLELKKLGIDDLVHF		17.5653	25.9753	32.7157	1.68067	2.48533	3.13033				10.093	17.9227	26.4443	0.965667	1.715	2.53				11.0323	20.2907	28.8513	1.05533	1.94167	2.76033
468	476	2	5.6	ELKKLGIDD		11.0297	16.804	26.6543	0.568333	0.865667	1.37333				8.521	11.8333	19.9997	0.439	0.61	1.03067				8.43633	12.0593	22.4917	0.434667	0.621333	1.159
470	477	2	9.17	KKLGIDDL		26.88	31.369	43.957	1.18667	1.38533	1.941				22.6413	26.3733	36.4557	0.999667	1.16467	1.61				23.4937	28.6863	39.484	1.03767	1.26667	1.74367
477	491	2	17.02	LVHFDFMDPPAPETM		14.4833	28.7043	37.7353	1.066	2.113	2.77767				9.607	16.805	32.8997	0.707	1.237	2.42133				9.70567	18.6867	32.9657	0.714667	1.37567	2.42633
478	491	2	15.75	VHFDFMDPPAPETM		15.3993	30.941	40.128	1.02033	2.04967	2.658				10.1727	19.078	31.6707	0.674	1.26367	2.09833				10.931	19.7167	32.9743	0.724	1.306	2.184
481	491	1	12.95	DFMDPPAPETM		21.624	38.0423	47.1843	0.955	1.68	2.08367				12.489	24.2303	38.328	0.551667	1.07	1.69267				13.501	27.2623	40.2147	0.596	1.204	1.776
481	492	1	15.29	DFMDPPAPETMM		20.3933	40.671	54.3273	1.05067	2.09533	2.799				10.3297	23.6347	41.1493	0.532333	1.21767	2.12033				13.433	25.6937	44.7617	0.692	1.324	2.30633
492	498	2	9.75	MRALEEL		0.022	0	0.593333	0.000666667	0	0.022				-0.431667	-0.25	-0.391667	-0.016	-0.009	-0.0143333				-0.784333	-0.301333	-0.640333	-0.0286667	-0.011	-0.0236667
499	503	1	7.87	NYLAC		-0.567	0.0236667	3.64467	-0.0123333	0.000333333	0.0803333				4.22967	-0.507333	1.185	0.0933333	-0.0113333	0.0263333				4.787	1.52733	3.03667	0.105667	0.0336667	0.067
504	516	2	13.86	LDDEGNLTPLGRL		7.44	17.2993	22.9523	0.547667	1.273	1.68933				7.48633	15.1373	15.6147	0.551	1.114	1.149				7.01067	14.6297	18.045	0.516	1.07667	1.32833
504	526	2	19.29	LDDEGNLTPLGRLASQFPLDPML		5.53833	12.5757	20.2897	0.733667	1.666	2.68767				6.249	12.1493	17.897	0.828	1.60967	2.371				5.46567	10.6847	17.6597	0.724	1.41567	2.33967
505	516	2	13.28	DDEGNLTPLGRL		9.67333	21.0073	27.0217	0.640667	1.39133	1.79				10.2827	19.117	21.7353	0.681333	1.26633	1.43967				8.95767	18.915	22.4407	0.593	1.253	1.48633
505	527	3	19.25	DDEGNLTPLGRLASQFPLDPMLA		6.087	13.1057	20.7077	0.806333	1.73633	2.74333				7.23767	13.7467	18.3783	0.959	1.821	2.43467				6.64167	11.486	17.234	0.879667	1.52167	2.28333
517	526	1	17.68	ASQFPLDPML		4.05267	5.92467	14.4253	0.179	0.261667	0.637				3.643	5.15833	11.5223	0.161	0.228	0.509				3.63333	5.39533	12.4153	0.160667	0.238333	0.548333
517	527	2	17.18	ASQFPLDPMLA		3.578	5.077	13.2367	0.184667	0.261667	0.682				2.67167	5.497	10.776	0.137667	0.283333	0.555				2.57933	4.15733	10.788	0.133	0.214	0.556
528	534	1	16.73	VMLIGSF		4.06367	4.22633	8.52167	0.149667	0.155333	0.313667				4.717	4.89667	10.1037	0.173333	0.18	0.372				3.48733	3.90133	7.09333	0.128333	0.143667	0.261333
530	535	1	9.95	LIGSFE		2.43767	12.954	23.561	0.0716667	0.381333	0.693667				1.06233	10.3833	22.446	0.0313333	0.305667	0.660667				1.716	9.666	21.291	0.0506667	0.284333	0.627
531	535	1	6.68	IGSFE		2.78267	16.6147	29.8813	0.0613333	0.366667	0.659667				0.568333	13.6333	26.8687	0.0123333	0.301	0.593333				0.572667	12.689	26.339	0.0126667	0.280333	0.581667
535	540	1	3.74	EFQCSQ		0.405333	2.25567	17.9763	0.0116667	0.0663333	0.529333				0.645333	1.29833	16.4303	0.019	0.0383333	0.483667				1.11067	1.72333	17.4547	0.0326667	0.0506667	0.514
536	543	1	12.14	FQCSQEIL		1.066	1.44167	9.13467	0.0473333	0.0636667	0.403667				0.405667	1.10567	7.27733	0.0176667	0.049	0.321333				0.123333	0.821667	8.15733	0.00566667	0.036	0.360333
544	548	1	7.06	TIVAM		0.622	0.703333	0.787333	0.0136667	0.0156667	0.0173333				1.38567	0.846333	0.560333	0.0303333	0.019	0.0123333				0.498667	1.02133	0.877333	0.017	0.0226667	0.0193333
549	555	1	14.81	LSVPNVF		34.7087	36.1657	45.1457	1.02167	1.06467	1.32933				33.417	35.365	40.2077	0.983667	1.04133	1.184				34.358	34.2143	41.4717	1.01167	1.00733	1.221
571	582	3	10.14	IFAHPDGDHITL		0.317667	1.071	4.331	0.021	0.071	0.2865				1.506	1.09133	4.55367	0.0995	0.0726667	0.301667				0.939	1.11433	5.584	0.0625	0.0736667	0.37
583	593	3	8.07	LNVYHAFKSDE		9.67667	9.46	9.794	0.641	0.626333	0.649				8.13167	8.842	8.41633	0.538667	0.586	0.557667				8.26667	8.46333	8.28033	0.547667	0.560667	0.548333
583	596	3	9.97	LNVYHAFKSDEAYE		7.57533	12.0827	20.8743	0.669333	1.06733	1.84333				6.7685	11.644	19.3573	0.598	1.02867	1.70967				6.393	11.1697	19.2257	0.564667	0.986667	1.698
584	594	2	5.35	NVYHAFKSDEA		11.7027	12.0987	16.733	0.775333	0.801667	1.10833				9.851	11.3017	15.573	0.652667	0.748667	1.03133				9.93933	11.2253	15.7047	0.658333	0.743667	1.04
610	617	2	2.91	YRSLSAAD		3.61633	6.371	9.39167	0.159667	0.281667	0.414667				3.94967	7.11767	10.4093	0.174667	0.314667	0.459667				5.031	6.225	11.741	0.222333	0.274667	0.518333
610	623	3	9.74	YRSLSAADNIRSQL		2.001	5.301	11.736	0.176333	0.468333	1.03633				1.74333	4.968	12.3533	0.153667	0.438667	1.091				2.00967	5.335	11.4287	0.177667	0.471	1.00933
611	623	3	8.69	RSLSAADNIRSQL		1.80767	4.776	11.6137	0.146333	0.386667	0.94				1.72533	4.52733	11.6743	0.139667	0.366667	0.945333				1.641	4.73233	11.382	0.133	0.383333	0.921333
616	623	2	5.37	ADNIRSQL		0.297	1.928	10.6517	0.013	0.0853333	0.470333				0.176667	2.12633	10.2753	0.00766667	0.094	0.454				0.227667	2.317	10.2967	0.01	0.102333	0.455
624	634	3	13.7	ERLMNRYNLEL		7.85833	23.9523	45.73	0.520333	1.58667	3.02933				6.688	21.4297	43.0663	0.443	1.41967	2.85267				6.913	20.2937	40.5033	0.458	1.34433	2.68267
627	634	2	11.65	MNRYNLEL		10.031	31.158	55.14	0.443	1.376	2.43533				8.311	30.2707	51.605	0.366667	1.33667	2.27867				9.864	28.2757	52.6153	0.435667	1.24867	2.32367
635	644	2	5.61	NTTDYESPKY		42.543	56.6367	64.061	2.192	2.91833	3.30033				42.6687	55.9857	62.9537	2.198	2.88433	3.24333				44.754	53.6057	63.8663	2.30567	2.762	3.29033
635	656	3	17.28	NTTDYESPKYFDNIRKALASGF		13.0567	22.3257	24.5803	1.826	3.12167	3.437				11.1037	19.7367	21.9537	1.553	2.76033	3.07				11.3797	19.187	21.929	1.59133	2.68333	3.06633
645	657	3	16.14	FDNIRKALASGFF		1.50067	1.431	1.82	0.121333	0.116	0.147				1.292	0.911333	1.54667	0.104667	0.074	0.125				2.94733	0.703667	1.24433	0.238667	0.0566667	0.100667
646	656	2	12.48	DNIRKALASGF		0.1995	2.8495	7.74333	0.013	0.1885	0.512667				0.103	3.0925	3.953	0.007	0.205	0.262				-0.599	2.265	11.919	-0.0395	0.15	0.789333
670	677	2	2.61	YITVKDNQ		26.874	38.795	43.5483	1.187	1.71333	1.92333				28.276	34.6533	39.7413	1.24867	1.53033	1.75533				30.2957	34.5883	42.0377	1.33767	1.52767	1.85633
678	692	2	9.42	DVLIHPSTVLGHDAE		19.6423	33.128	42.39	1.73467	2.92567	3.74367				17.966	30.3883	39.5493	1.58667	2.684	3.493				18.3087	29.9463	40.2733	1.617	2.64467	3.557
678	693	3	14.06	DVLIHPSTVLGHDAEW		15.3007	28.6203	37.7213	1.46367	2.73833	3.609				13.9747	25.3703	34.6827	1.337	2.42733	3.31867				14.049	24.9223	35.712	1.344	2.38467	3.417
681	692	3	5.44	IHPSTVLGHDAE		25.9033	40.7933	52.5537	1.716	2.702	3.481				23.5363	37.9503	47.4967	1.559	2.514	3.14633				24.5547	38.341	48.728	1.62633	2.53967	3.22767
693	698	1	12.52	WVIYNE		-0.048	0.072	0.119	-0.00133333	0.00233333	0.00366667				0.197333	-0.0456667	-0.023	0.00566667	-0.005	-0.000666667				-0.0236667	0.062	0.052	-0.000666667	0.00166667	0.00166667
694	698	1	3.58	VIYNE		0.225	0.008	-0.00533333	0.005	0.000333333	0				0.568333	0.499	0.548333	0.0123333	0.0113333	0.012				0.857	1.22	0.133333	0.0186667	0.027	0.00266667
699	705	1	4.45	FVLTSKN		59.742	65.061	68.3437	2.19833	2.394	2.515				48.375	61.819	66.5187	1.78033	2.275	2.44767				52.3253	61.2903	63.6223	1.92533	2.25567	2.34133
699	718	3	15.79	FVLTSKNYIRTVTSVRPEWL		6.57767	8.28167	10.6763	0.823	1.03633	1.33567				4.124	7.74967	9.50533	0.516	0.969667	1.18933				3.672	8.12033	8.53033	0.459	1.016	1.06733
700	711	3	6.6	VLTSKNYIRTVT		20.847	21.6907	22.585	1.534	1.59633	1.6625				15.0073	19.4507	21.5663	1.10433	1.43133	1.58733				15.9977	18.9663	21.022	1.17733	1.396	1.54733
706	717	3	11.31	YIRTVTSVRPEW		1.68533	5.61533	13.211	0.111667	0.372333	0.875333				1.13133	4.31733	12.135	0.075	0.285667	0.804				1.40133	4.50567	11.4147	0.0926667	0.298667	0.756
706	718	3	13.62	YIRTVTSVRPEWL		1.39533	3.52567	8.75067	0.102667	0.259333	0.644				0.973333	3.008	7.24	0.0716667	0.221333	0.533				0.983333	2.811	6.69967	0.0726667	0.206667	0.493
710	718	2	13.4	VTSVRPEWL		0.601667	5.53233	12.2977	0.0266667	0.244667	0.543333				0.638	3.40333	10.0817	0.028	0.15	0.445				1.349	4.11133	10.528	0.0593333	0.181333	0.465333
719	725	1	9.18	IEIAPAY		22.9693	30.4067	41.27	0.676333	0.895333	1.215				27.2777	29.8017	36.1693	0.803333	0.877333	1.065				23.547	28.824	39.5327	0.693333	0.848667	1.164
721	725	1	4.56	IAPAY		52.409	68.538	73.817	0.771333	1.009	1.08667				62.6927	68.4503	68.1707	0.923	1.00733	1.00333				53.1183	66.0653	72.3363	0.782	0.972667	1.06467
726	730	1	3.54	YDLSN		70.0297	71.106	72.534	1.54633	1.57	1.60167				69.7067	68.4537	67.8843	1.539	1.51133	1.499				67.5983	66.4883	69.2047	1.49233	1.46833	1.528
726	731	1	13.23	YDLSNF		69.109	70.9423	72.332	2.03467	2.08833	2.12967				68.6127	69.7093	68.316	2.02	2.052	2.01133				66.3513	67.9287	67.913	1.95333	2	1.99933
726	738	3	12.01	YDLSNFQKGDVKL		60.2553	72.583	70.377	4.87833	5.87633	5.69767				58.692	68.8443	66.3623	4.75167	5.57333	5.37267				59.0473	65.1323	67.6233	4.78067	5.273	5.47467

## Sheet: HDX diff
					Differences : %D				Differences : #D					Threshold:	0.05			Differences : %D				Differences : #D					Threshold:	0.05
					Prp43 + Pxr1				Prp43 + Pxr1									Prp43 + Tma23				Prp43 + Tma23
					vs	Prp43			vs	Prp43			Unpaired Student t-test p-values					vs	Prp43			vs	Prp43			Unpaired Student t-test p-values
					3s	30s	300s		3s	30s	300s							3s	30s	300s		3s	30s	300s
Start	End	Charge	Search RT	Sequence	%D	%D	%D		#D	#D	#D		3s	30s	300s			%D	%D	%D		#D	#D	#D		3s	30s	300s
-24	-9	2	11.35	EVLFQGPGYQDPNSVQ	-1.97167	-2.919	-4.602		-0.174	-0.258	-0.406333		0.406839	0.370903	0.254145			-1.80633	-4.03267	-3.58767		-0.159	-0.356	-0.316667		0.368356	0.338409	0.346522
-23	-9	2	10.59	VLFQGPGYQDPNSVQ	-1.992	-2.09433	-4.05567		-0.161	-0.169667	-0.328		0.489897	0.527936	0.265375			-1.40933	-3.32433	-2.633		-0.114	-0.269333	-0.213		0.526076	0.44959	0.45352
-21	-9	2	6.84	FQGPGYQDPNSVQ	-0.292667	-2.5	-2.01433		-0.0193333	-0.166	-0.133667		0.837398	0.260321	0.280736			0.330667	-3.16667	-1.435		0.022	-0.21	-0.095		0.702553	0.251178	0.432675
-21	1	3	11.67	FQGPGYQDPNSVQALARPTSVDM	-2.61933	-0.941	-3.433		-0.347	-0.124667	-0.455		0.38041	0.833002	0.377663			-4.44067	-3.761	-5.567		-0.588167	-0.498	-0.737667		0.356407	0.447519	0.202348
-8	1	2	6.38	ALARPTSVDM	-3.9255	-1.01533	-3.70533		-0.202333	-0.0523333	-0.191		0.366344	0.728577	0.239786			-1.071	-2.62667	0.787333		-0.0553333	-0.135333	0.0403333		0.40698	0.311581	0.847294
11	25	2	6.36	HPDPVETSIPEQAAE	-1.91367	-2.23767	-2.10067		-0.155	-0.181333	-0.170333		0.229878	0.400424	0.520571			-2.04633	-3.17133	-1.99967		-0.165667	-0.256667	-0.162333		0.200165	0.306753	0.55374
17	25	1	3.53	TSIPEQAAE	-1.11567	-1.912	-3.71533		-0.0496667	-0.0846667	-0.164		0.448791	0.583439	0.329242			-1.44633	-3.72833	-3.32167		-0.064	-0.165	-0.146333		0.331541	0.350441	0.371669
17	25	2	3.53	TSIPEQAAE	-0.658333	-0.822333	-3.369		-0.0293333	-0.0366667	-0.148667		0.414498	0.775586	0.423671			-2.20467	-3.166	-2.42933		-0.0976667	-0.14	-0.107		0.0925121	0.320264	0.560438
26	30	1	7.03	IAEEL	-0.711667	-3.18833	-4.01767		-0.0156667	-0.0703333	-0.0886667		0.674615	0.488843	0.289394			0.381	-4.504	-3.10833		0.00866667	-0.0993333	-0.0683333		0.808451	0.330511	0.438812
26	40	2	6.26	IAEELSKQHPLPSEE	-2.256	0.784667	-1.37767		-0.182667	0.0633333	-0.111667		0.571086	0.778391	0.772538			-1.79433	-4.015	-1.63633		-0.145	-0.325	-0.132667		0.169023	0.223937	0.72626
28	38	3	2.75	EELSKQHPLPS	-0.746333	-0.089	-1.24167		-0.0383333	-0.00433333	-0.0643333		0.772511	0.96538	0.501904			-0.543	-2.96567	-1.39133		-0.0276667	-0.152667	-0.0716667		0.80502	0.564106	0.396052
29	40	2	3.82	ELSKQHPLPSEE	-0.858667	-1.16733	-0.266		-0.0503333	-0.0686667	-0.0153333		0.742778	0.621036	0.914145			-4.953	-3.286	-1.991		-0.291333	-0.193333	-0.117		0.0145771	0.221111	0.704686
29	49	4	6.01	ELSKQHPLPSEEPLVHHDAGE	-2.18167	-1.57633	-2.34733		-0.257	-0.185667	-0.276333		0.308382	0.460004	0.401296			-3.28767	-2.14567	-2.65		-0.387	-0.252667	-0.312		0.172467	0.256135	0.372294
30	40	3	2.98	LSKQHPLPSEE	-0.746333	-0.089	-1.24167		-0.0383333	-0.00433333	-0.0643333		0.772511	0.96538	0.501904			-0.543	-2.96567	-1.39133		-0.0276667	-0.152667	-0.0716667		0.80502	0.564106	0.396052
30	49	3	5.26	LSKQHPLPSEEPLVHHDAGE	-2.724	-2.39267	-2.116		-0.301	-0.264	-0.233333		0.243121	0.527053	0.610029			-3.59067	-3.246	-0.488667		-0.396667	-0.358333	-0.0536667		0.135424	0.422002	0.904727
62	78	3	8.08	EAQKLEDGKINPFTGRE	-2.69167	-2.828	-5.954		-0.277	-0.291333	-0.613667		0.0280172	0.197378	0.017556			-2.256	-1.76	-5.30733		-0.232333	-0.181333	-0.546667		0.00212511	0.240299	0.280557
62	83	4	12.78	EAQKLEDGKINPFTGREFTPKY	-1.872	-3.15767	-5.78033		-0.248	-0.418	-0.765333		0.0117877	0.0130482	0.0325167			-1.609	-3.20933	-3.715		-0.213333	-0.425	-0.492		0.0314158	0.0196792	0.0995331
69	83	3	10.15	GKINPFTGREFTPKY	-0.820667	-6.13	-6.59433		-0.0666667	-0.496333	-0.533667		0.381239	0.0273403	0.00645268			-0.505667	-5.97267	-5.289		-0.0413333	-0.483667	-0.428333		0.559159	0.0245583	0.0702942
79	87	2	13.85	FTPKYVDIL	-1.90183	-1.77967	-3.85267		-0.0838333	-0.0783333	-0.169667		0.260932	0.23405	0.0614541			-3.45833	-2.84233	-2.37733		-0.152333	-0.125667	-0.105		0.235135	0.0476839	0.154901
103	110	2	5.15	LKLYQNNQ	0.376333	-1.04133	0.719667		0.017	-0.046	0.032		0.64371	0.542951	0.8542			0.32	-1.008	1.87967		0.014	-0.0446667	0.0833333		0.731171	0.361984	0.65474
103	112	2	10.51	LKLYQNNQIM	-0.230333	-0.253667	-1.52233		-0.0133333	-0.0153333	-0.0896667		0.527826	0.562545	0.180679			-0.043	-0.935667	-1.543		-0.00266667	-0.0553333	-0.0906667		0.922062	0.200633	0.260978
106	112	1	6.32	YQNNQIM	-1.35267	-5.20233	-3.37767		-0.0493333	-0.191	-0.124667		0.126446	0.184185	0.0125054			-0.096	-3.21033	1.25233		-0.003	-0.118	0.046		0.920803	0.37771	0.681337
106	114	2	15.12	YQNNQIMVF	-0.946333	-1.521	-2.70367		-0.0483333	-0.0786667	-0.139333		0.192214	0.114075	0.0630292			-1.12433	-1.446	-2.336		-0.0576667	-0.0746667	-0.120333		0.118134	0.131743	0.0739782
113	129	2	12.51	VFVGETGSGKTTQIPQF	-5.30333	-10.4397	-8.62133		-0.546333	-1.076	-0.888333		0.0322815	0.0676557	0.0860977			-2.41667	-7.19633	-6.58167		-0.249	-0.741667	-0.678333		0.1516	0.117554	0.157319
113	129	3	12.51	VFVGETGSGKTTQIPQF	-5.167	-11.2937	-8.01633		-0.533	-1.16367	-0.826333		0.0245888	0.0499677	0.0844626			-1.85267	-7.86367	-5.93267		-0.191667	-0.810333	-0.611667		0.246535	0.0802854	0.170382
113	131	2	15.88	VFVGETGSGKTTQIPQFVL	-3.90967	-8.12433	-6.68533		-0.460333	-0.956667	-0.787333		0.0335162	0.0742508	0.0891106			-1.80633	-5.67333	-4.62833		-0.212667	-0.667667	-0.545333		0.131883	0.137793	0.204875
114	131	2	15.46	FVGETGSGKTTQIPQFVL	-3.713	-9.134	-6.55233		-0.409667	-1.008	-0.723333		0.0594069	0.0651553	0.116166			-1.68767	-5.47333	-3.43367		-0.186	-0.604333	-0.379		0.22527	0.153084	0.303949
115	129	2	9.84	VGETGSGKTTQIPQF	-6.56433	-11.5433	-8.31533		-0.579333	-1.02	-0.734667		0.0299125	0.0156517	0.080927			-3.06833	-5.55833	-3.22167		-0.270667	-0.491	-0.284667		0.150195	0.0502435	0.398124
115	132	2	18.04	VGETGSGKTTQIPQFVLF	-3.385	-6.28633	-5.298		-0.373667	-0.694	-0.585		0.0538162	0.0513207	0.100556			-1.742	-3.26967	-2.043		-0.192333	-0.360667	-0.225667		0.179443	0.330093	0.394363
132	143	2	11.14	FDEMPHLENTQV	-1.04533	-2.01333	-3.803		-0.069	-0.133333	-0.252		0.159664	0.254422	0.158295			-0.929	-2.185	-2.94033		-0.0616667	-0.144667	-0.194667		0.0828816	0.22314	0.265266
132	144	2	10.91	FDEMPHLENTQVA	-0.863667	-1.99067	-3.74533		-0.0636667	-0.146667	-0.275333		0.137595	0.202392	0.219902			-0.595667	-1.818	-2.561		-0.044	-0.134	-0.188333		0.286081	0.294355	0.372168
132	154	4	10.77	FDEMPHLENTQVACTQPRRVAAM	-1.94067	-3.19267	-5.36667		-0.271333	-0.446333	-0.750667		0.0240045	0.116266	0.0424579			0.977333	-0.246333	-0.869		0.136667	-0.034	-0.121333		0.210224	0.868117	0.648818
133	144	2	8.68	DEMPHLENTQVA	-1.99733	-2.825	-4.27433		-0.132333	-0.187	-0.283333		0.0381168	0.0493363	0.157611			-1.207	-2.57967	-3.14933		-0.0796667	-0.170667	-0.209		0.12673	0.0994248	0.27853
133	153	4	7.42	DEMPHLENTQVACTQPRRVAA	-1.70433	-3.70533	-4.156		-0.213333	-0.464	-0.52		0.0419224	0.0156038	0.0909656			2.03833	-1.38033	-0.425333		0.254667	-0.173	-0.0533333		0.268221	0.185234	0.840713
133	154	3	8.9	DEMPHLENTQVACTQPRRVAAM	-1.93867	-3.586	-5.74233		-0.257	-0.475333	-0.761		0.0397999	0.0491213	0.0480342			0.448	-0.906	0.122333		0.0593333	-0.12	0.016		0.42125	0.479241	0.960703
139	153	3	2.7	ENTQVACTQPRRVAA	-1.30633	-3.24233	-4.10267		-0.115333	-0.286	-0.362667		0.186887	0.0534825	0.0807867			2.17333	0.0573333	1.22767		0.192	0.00533333	0.108333		0.0599105	0.965999	0.65991
139	156	3	7	ENTQVACTQPRRVAAMSV	-1.26633	-3.37133	-7.59333		-0.140333	-0.372667	-0.838333		0.123842	0.0295756	0.0996763			0.909	0.346	2.615		0.1	0.038	0.288667		0.304271	0.666632	0.460472
145	156	2	5.34	CTQPRRVAAMSV	-2.34867	-5.81433	-8.481		-0.155667	-0.384667	-0.561333		0.0438786	0.00607142	0.147662			2.06933	1.129	7.91533		0.137333	0.075	0.524333		0.0154877	0.454663	0.332691
154	162	2	4.23	MSVAQRVAE	-0.392	-0.11	-1.46367		-0.0203333	-0.00533333	-0.0756667		0.722856	0.553124	0.18742			-0.339333	0.140667	-1.59067		-0.0173333	0.00733333	-0.0821667		0.641306	0.401719	0.170105
155	162	2	0.33	SVAQRVAE	0.038	-0.139333	-0.0136667		0.00166667	-0.006	-0.001		0.692819	0.522315	0.799407			0.165667	-0.104	-0.173		0.00733333	-0.00433333	-0.00766667		0.343501	0.176264	0.509776
155	163	2	3.16	SVAQRVAEE	-0.344667	0.175667	-0.280667		-0.0176667	0.00933333	-0.0143333			0.58835	0.278394			-0.103	0.176667	-0.358333		-0.00533333	0.009	-0.0118333		0.612743	0.565851	0.213944
157	162	1	0.41	AQRVAE	-2.44633	-1.46433	0.117667		-0.072	-0.0426667	0.00366667							-1.08067	0.658333	-0.788667		-0.0316667	0.0196667	-0.0233333		0.298426	0.351262	0.269489
165	173	2	5.82	DVKLGEEVG	0.042	-0.352	-1.16967		0.002	-0.0176667	-0.0606667		0.933702	0.468623	0.177822			0.697667	-0.364333	-1.433		0.036	-0.0183333	-0.0743333		0.394704	0.199725	0.217463
166	173	2	4.94	VKLGEEVG	-1.69	-1.209	-1.38133		-0.0746667	-0.0533333	-0.061		0.0276708	0.08477	0.265895			0.669833	-1.17633	-1.21		0.0295	-0.052	-0.0533333		0.497092	0.088967	0.23721
189	196	2	10.06	KYMTDGML	-0.194	-3.48567	-3.48467		-0.00816667	-0.154	-0.153667		0.400559	0.00545939	0.205727			-0.444	-1.21567	-2.01533		-0.0196667	-0.0536667	-0.089		0.171383	0.133189	0.383365
189	197	2	13.24	KYMTDGMLL	0.0393333	-5.00633	-3.03167		0.002	-0.258	-0.156		0.980435	0.0376424	0.25484			1.21133	0.324	-1.652		0.062	0.017	-0.085		0.491307	0.812324	0.440814
197	211	3	7.48	LREAMEDHDLSRYSC	-1.281	-0.842667	-1.58033		-0.122333	-0.081	-0.151333		0.0122634	0.404236	0.214758			-1.31467	-1.28067	-1.78167		-0.125667	-0.122667	-0.170333		0.0175906	0.249623	0.292491
200	211	3	7.15	AMEDHDLSRYSC	-0.576333	-1.54667	-2.607		-0.0423333	-0.113667	-0.192		0.39731	0.0456894	0.0653581			-0.743333	-0.947	-2.72733		-0.0543333	-0.0696667	-0.201		0.353073	0.138823	0.13883
212	224	3	7.69	IILDEAHERTLAT	-0.639	-1.81367	-7.70633		-0.0516667	-0.147	-0.624		0.0445123	0.00671364	0.00115967			-0.625333	-1.57033	-7.06167		-0.051	-0.127333	-0.571667		0.0328819	0.0161696	0.00728328
213	224	3	4.99	ILDEAHERTLAT	-0.313	-1.79767	-9.96033		-0.023	-0.132167	-0.732333		0.268664		0.00119538			-0.356	-1.699	-8.83267		-0.026	-0.125	-0.649333		0.296987	0.000293609	0.00767341
214	224	2	7.22	LDEAHERTLAT	-0.482667	-3.003	-10.0013		-0.032	-0.199	-0.662667		0.151705	0.0572995	0.00178786			-0.324667	-2.57533	-9.60767		-0.022	-0.170667	-0.636667		0.480596	0.0861201	0.00781315
215	224	2	2.34	DEAHERTLAT	-0.586667	-2.213	-14.1227		-0.0346667	-0.130333	-0.831667		0.00584653	0.0199773	0.00119711			-0.266667	-2.14967	-12.906		-0.016	-0.126667	-0.76		0.23169	0.0246842	0.0063367
242	246	1	8.31	KIIIM	-0.398	-2.512	0.424667		-0.00833333	-0.055	0.00933333		0.795003	0.243996	0.813859			-0.740333	-1.892	-0.128		-0.0156667	-0.0416667	-0.003		0.684848	0.394018	0.951737
244	250	1	11.15	IIMSATL	-4.476	-8.876	-3.53233		-0.164667	-0.326667	-0.13		0.00346881	0.091442	0.228206			-1.18033	-7.34167	-4.11567		-0.0433333	-0.270333	-0.151333		0.419793	0.134583	0.298957
247	264	3	15	SATLDAEKFQRYFNDAPL	-1.02833	-2.59233	-3.327		-0.113333	-0.286	-0.367		0.166636	0.583337				-4.27883	0.163667	-0.0925		-0.472833	0.018	-0.01		0.289945	0.970735	0.42172
247	265	3	16.72	SATLDAEKFQRYFNDAPLL	-2.8	-3.809	-4.99467		-0.329667	-0.448667	-0.588333		0.155137	0.371576	0.168636			-0.572667	-3.19833	-1.62133		-0.0673333	-0.376667	-0.191		0.698201	0.492142	0.671225
249	265	3	16.48	TLDAEKFQRYFNDAPLL	-2.00067	-3.237	-5.37933		-0.206333	-0.333333	-0.554333		0.078285	0.337444	0.123094			-1.72267	-1.552	-2.287		-0.177667	-0.159667	-0.235667		0.474239	0.685275	0.428095
251	265	2	15.7	DAEKFQRYFNDAPLL	-2.55667	-2.75133	-3.47967		-0.225667	-0.242667	-0.307667		0.104331	0.396743	0.343572			-1.35367	-2.02033	-2.04933		-0.12	-0.178333	-0.181		0.283601	0.46843	0.570117
251	275	3	15.14	DAEKFQRYFNDAPLLAVPGRTYPVE	-5.786	-7.77267	-7.505		-0.851667	-1.14433	-1.10467		0.0206872	0.0374676	0.0688778			-2.94333	-6.40267	-5.236		-0.433	-0.942667	-0.770667		0.0617533	0.0360035	0.121922
251	276	4	17.44	DAEKFQRYFNDAPLLAVPGRTYPVEL	-5.789	-9.57533	-8.27033		-0.895	-1.48033	-1.27867		0.00972104	0.00124974	0.0564835			-2.84	-8.00333	-4.45467		-0.439	-1.23733	-0.689		0.0293031	0.00493712	0.163398
256	276	3	15.83	QRYFNDAPLLAVPGRTYPVEL	-6.37867	-10.6417	-10.041		-0.751	-1.25333	-1.18233		0.00150097	0.0054222	0.0109641			-3.04567	-10.4043	-5.895		-0.358667	-1.225	-0.694333		0.0223537	0.00221567	0.0740797
259	276	2	16.37	FNDAPLLAVPGRTYPVEL	-8.403	-11.9247	-11.2323		-0.804	-1.14133	-1.07433		0.000702677	0.00970959	0.00321848			-5.72267	-10.8643	-5.163		-0.547667	-1.03933	-0.494		0.00136756	0.00713465	0.202258
266	275	2	5.38	AVPGRTYPVE	-11.8897	-14.3787	-8.12867		-0.524667	-0.635	-0.359		0.00324212	0.0552291	0.18357			-4.685	-14.223	-3.87833		-0.206667	-0.628333	-0.171333		0.0402745	0.0468671	0.527859
266	276	2	10.46	AVPGRTYPVEL	-12.066	-17.134	-14.549		-0.621667	-0.882667	-0.749667		0.00823061	0.0143869	0.0285752			-5.91667	-16.9277	-7.445		-0.304667	-0.872	-0.383667		0.0251971	0.0132026	0.231561
276	282	1	14.79	LYYTPEF	-10.6313	-19.144	-20.3363		-0.313	-0.563667	-0.598667		0.0013783	0.00243423	0.0036879			-10.6903	-18.0293	-17.2883		-0.314667	-0.530667	-0.509		0.00211771	0.00407583	0.00649577
277	282	1	13.03	YYTPEF	-12.4427	-17.9277	-22.287		-0.274667	-0.395667	-0.492333		0.000321279	0.00113728	0.0183022			-11.9013	-15.577	-20.94		-0.262667	-0.344	-0.462667		0.000159727	0.00159717	0.0156217
283	289	2	5.16	QRDYLDS	-18.0263	-20.413	-5.65633		-0.663333	-0.751	-0.208333		0.000273935	0.00182123	0.0666252			-13.2863	-7.741	-2.54633		-0.489	-0.284667	-0.0933333		0.000213599	0.025492	0.461483
286	295	2	13.06	YLDSAIRTVL	-1.88867	-7.60967	-10.336		-0.111333	-0.448333	-0.608		0.00457635	0.0201344	0.0281843			-1.81533	-5.056	-7.16133		-0.107	-0.297667	-0.421333		0.0158894	0.0479213	0.0476561
296	304	2	0.02	QIHATEEAG	-1.48267	-0.279667	-3.28567		-0.0766667	-0.0143333	-0.169333		0.381246	0.886004	0.166711			1.85667	0.789667	-4.69333		0.0953333	0.0406667	-0.242		0.312749	0.718814	0.223475
296	307	2	9.37	QIHATEEAGDIL	-2.379	-1.38133	-2.61		-0.175333	-0.102	-0.192333		0.00989063	0.502162	0.323798			-0.18	-1.38433	-3.49833		-0.0133333	-0.101667	-0.257667		0.67702	0.511221	0.253215
296	308	2	13.26	QIHATEEAGDILL	-2.07467	-0.884333	-2.67767		-0.168	-0.0716667	-0.216667		0.000626422	0.640165	0.239687			-0.811333	-1.03033	-4.205		-0.066	-0.0833333	-0.340667		0.231942	0.613369	0.294892
308	314	1	12.24	LFLTGED	-5.70033	-2.898	-4.21867		-0.209667	-0.107	-0.154667		0.0265076	0.215324	0.15986			-2.774	-2.41833	-1.386		-0.102	-0.0893333	-0.051		0.138167	0.418762	0.637938
309	314	1	5.59	FLTGED	-6.56233	-3.04	-4.785		-0.193333	-0.0896667	-0.141		0.0124665	0.274627	0.130292			-2.77033	-4.388	-3.061		-0.0816667	-0.129	-0.09		0.157492	0.301234	0.373902
309	325	3	18.22	FLTGEDEIEDAVRKISL	-4.03167	-7.395	-10.976		-0.445333	-0.816333	-1.21167		0.0306886	0.00510145	0.0188467			-2.64933	-6.76033	-7.48333		-0.292667	-0.746	-0.826333		0.108074	0.00997247	0.0467317
314	319	1	3.11	DEIEDA	-1.01833	-12.284	-16.9793		-0.03	-0.361333	-0.499667			0.0290395	0.0135397			-1.078	-10.0407	-9.48433		-0.032	-0.295667	-0.279333			0.0486759	0.089237
315	319	1	0.7	EIEDA	-2.678	-15.3727	-13.818		-0.0593333	-0.339333	-0.305		0.00875772	0.000682516	0.0182106			-1.84567	-12.4503	-6.65167		-0.0406667	-0.275	-0.147		0.0154467	0.00172106	0.138641
315	325	3	10.66	EIEDAVRKISL	-0.0326667	-4.82133	-8.55767		-0.002	-0.319333	-0.567		0.97339	0.0106014	0.00714478			0.702667	-3.40167	-5.48233		0.0466667	-0.225667	-0.363333		0.172586	0.0584931	0.15161
318	330	3	9.36	DAVRKISLEGDQL	-2.315	-6.022	-4.876		-0.187333	-0.487667	-0.394667		0.0516164	0.00750264	0.0947501			-0.265333	-3.83967	-4.89667		-0.0216667	-0.311333	-0.396667		0.627798	0.106695	0.178107
319	330	2	8.22	AVRKISLEGDQL	-2.356	-6.861	-5.36867		-0.173333	-0.504333	-0.395667		0.00869795	0.0156202	0.0134264			-0.874	-4.85667	-3.33333		-0.064	-0.357	-0.245667		0.236104	0.0936945	0.257811
320	330	2	8.05	VRKISLEGDQL	-2.51867	-7.42633	-5.29933		-0.166667	-0.492	-0.351		0.0156233	0.013628	0.0624843			-1.08733	-4.93133	-4.275		-0.072	-0.326333	-0.283		0.147997	0.0734547	0.171075
326	330	1	3.33	EGDQL	-5.63767	-12.3817	-3.34167		-0.124667	-0.273333	-0.074		0.0251738	0.0125888	0.586945			-2.157	-9.04667	-4.606		-0.048	-0.199667	-0.101667		0.328755	0.0744188	0.470628
331	341	2	8.89	VREEGCGPLSV	-5.02733	-4.16	-6.34767		-0.296	-0.245	-0.374		0.043956	0.0692474	0.00670868			-1.83467	-3.33983	-3.571		-0.108167	-0.196167	-0.21		0.344166	0.340092	0.353776
377	383	1	7.68	NIAETSL	-30.948	-23.8993	-11.861		-1.139	-0.879333	-0.436667		4.32415e-05	0.00288517	0.0434424			-0.292667	-3.481	-3.802		-0.0103333	-0.128	-0.14		0.779746	0.309085	0.326255
378	383	1	6.2	IAETSL	-28.6027	-22.2877	-9.99733		-0.842	-0.656333	-0.294333		8.48821e-05	0.00169115	0.0368859			0.314	-4.97433	-2.90167		0.009	-0.146333	-0.0853333		0.82291	0.160595	0.330563
384	390	1	11.49	TIDGIVY	-8.872	-9.167	-3.71633		-0.326667	-0.337333	-0.137		0.0054362	0.00418801	0.173756			-3.11	-3.10333	-3.33933		-0.114667	-0.114	-0.123		0.0862047	0.107778	0.231306
391	396	1	8.34	VVDPGF	2.57633	0.864333	-9.02233		0.0566667	0.0186667	-0.199667		0.640374	0.639745	0.0290994			3.89833	1.21033	-5.57933		0.0856667	0.0266667	-0.123833		0.232643	0.454719	0.0403914
391	399	2	3.92	VVDPGFSKQ	-5.44467	-11.552	-9.288		-0.240667	-0.51	-0.410333		0.047528	0.0146671	0.146698			-2.70367	-9.67767	-5.786		-0.12	-0.427	-0.255667		0.0692932	0.0241408	0.0858483
391	411	3	12.07	VVDPGFSKQKVYNPRIRVESL	-19.4517	-18.4257	-8.78167		-2.43367	-2.30567	-1.099		0.00619083	0.0178802	0.156022			-16.0533	-15.8913	-6.873		-2.00867	-1.98867	-0.859667		0.00658397	0.0137209	0.219412
412	436	5	3.78	LVSPISKASAQQRAGRAGRTRPGKC	-3.92733	-13.494	-48.329		-0.607	-2.08567	-7.46967		0.00973576	0.00011341	0.00046117			-2.42233	-10.701	-41.3607		-0.374333	-1.654	-6.39267		0.0123704	0.000334928	0.0397714
437	444	2	9.69	FRLYTEEA	-2.34033	-15.1427	-31.617		-0.103667	-0.669	-1.396		0.0170334	0.00437146	0.00346178			-3.35567	-15.9013	-28.5803		-0.148333	-0.702333	-1.26233		0.00634555	0.00287808	0.0131333
440	444	1	1.53	YTEEA	-3.956	-24.8583	-15.381		-0.0876667	-0.548667	-0.34		0.0215219	0.00209119	0.0260585			-4.97233	-26.4977	-10.0487		-0.109667	-0.585	-0.222		0.0214215	0.00037655	0.0977545
440	448	2	5.52	YTEEAFQKE	-13.2383	-34.0587	-13.91		-0.682	-1.75467	-0.716667		0.00304753	0.000374116	0.0342075			-12.3073	-29.2647	-6.019		-0.634	-1.508	-0.31		0.00408108	0.00384735	0.241139
444	458	2	14.75	AFQKELIEQSYPEIL	-9.773	-21.077	-17.487		-0.863	-1.86133	-1.54467		0.00316742	0.014031	0.0373697			-9.40233	-18.3447	-13.64		-0.830333	-1.62033	-1.20467		0.00777215	0.0157257	0.0438375
445	451	2	6.71	FQKELIE	-17.654	-26.8637	-5.28167		-0.65	-0.988333	-0.194333		4.2865e-05	0.00584512	0.21576			-15.0043	-19.0667	0.389333		-0.552	-0.701667	0.0146667		7.04656e-05	0.00540172	0.937208
445	454	2	9.06	FQKELIEQSY	-11.5407	-19.323	-6.243		-0.679667	-1.138	-0.3675		0.00100052	0.00391777	0.329296			-14.4207	-14.3413	-3.302		-0.849333	-0.844667	-0.194333		0.00062977	0.0101988	0.466837
446	458	2	13.91	QKELIEQSYPEIL	-7.20133	-13.9777	-18.965		-0.530333	-1.02867	-1.39567		0.014106	0.0183676	0.0257347			-7.47167	-12.58	-15.2063		-0.55	-0.926	-1.119		0.00424235	0.0142168	0.0325695
449	458	2	14.66	LIEQSYPEIL	-2.21	-6.85533	-21.6343		-0.113667	-0.353	-1.11433		0.239419	0.0639126	0.00231904			-2.557	-7.98233	-19.6613		-0.131667	-0.411	-1.01267		0.361938	0.0473634	0.00428104
459	467	2	6.85	RSNLSSTVL	-2.43067	-3.55667	-2.422		-0.125333	-0.183333	-0.125		0.632516	0.0215682	0.368546			-4.90867	-5.061	-3.088		-0.253	-0.260667	-0.159333		0.0341906	0.0645163	0.306677
463	468	1	2.68	SSTVLE	-1.38567	-3.707	-0.224333		-0.0406667	-0.109	-0.00666667		0.0140997	0.0322402	0.935022			-0.670333	-3.5	-0.0423333		-0.0196667	-0.103	-0.00133333		0.370352	0.00915793	0.987809
463	469	1	11.94	SSTVLEL	-0.995	-1.73167	-1.243		-0.0363333	-0.0636667	-0.046		0.0227361	0.0238074	0.211746			-0.403	-1.24067	-1.24267		-0.0146667	-0.0456667	-0.046		0.611496	0.194572	0.288001
463	477	3	14.97	SSTVLELKKLGIDDL	-3.85467	-5.682	-4.37533		-0.368667	-0.543667	-0.418333		0.0339464	0.0298402	0.142006			-1.55467	-4.489	-2.32367		-0.148667	-0.429333	-0.222		0.40234	0.0881274	0.3986
463	480	3	17.98	SSTVLELKKLGIDDLVHF	-6.48433	-7.792	-5.01433		-0.763667	-0.917333	-0.590667		0.00441898	0.050156	0.138013			-5.65	-6.14233	-5.23733		-0.665333	-0.723333	-0.617		0.00499662	0.0585019	0.119034
463	480	4	17.98	SSTVLELKKLGIDDLVHF	-6.76267	-8.801	-5.71233		-0.796	-1.03633	-0.672667		0.00471581	0.0534182	0.111747			-6.097	-6.84867	-4.57633		-0.717667	-0.806667	-0.538667		0.00177029	0.0711987	0.149126
466	480	3	17.24	VLELKKLGIDDLVHF	-7.47233	-8.05267	-6.27133		-0.715	-0.770333	-0.600333		0.00453458	0.0374683	0.0252523			-6.533	-5.68467	-3.86433		-0.625333	-0.543667	-0.37		0.00802923	0.0578479	0.152394
468	476	2	5.6	ELKKLGIDD	-2.50867	-4.97067	-6.65467		-0.129333	-0.255667	-0.342667		0.0296792	0.073912	0.0829984			-2.59333	-4.74467	-4.16267		-0.133667	-0.244333	-0.214333		0.00496033	0.0807944	0.025029
470	477	2	9.17	KKLGIDDL	-4.23867	-4.99567	-7.50133		-0.187	-0.220667	-0.331		0.0471953	0.0161093	0.109038			-3.38633	-2.68267	-4.473		-0.149	-0.118667	-0.197333		0.0838447	0.296502	0.25659
477	491	2	17.02	LVHFDFMDPPAPETM	-4.87633	-11.8993	-4.83567		-0.359	-0.876	-0.356333		0.00250001	0.0117308	0.154532			-4.77767	-10.0177	-4.76967		-0.351333	-0.737333	-0.351333		0.00151568	0.0442332	0.312531
478	491	2	15.75	VHFDFMDPPAPETM	-5.22667	-11.863	-8.45733		-0.346333	-0.786	-0.559667		0.0630639	0.00684635	0.0359289			-4.46833	-11.2243	-7.15367		-0.296333	-0.743667	-0.474		0.0252921	0.0123705	0.0611296
481	491	1	12.95	DFMDPPAPETM	-9.135	-13.812	-8.85633		-0.403333	-0.61	-0.391		3.58193e-05	0.000791394	0.00224373			-8.123	-10.78	-6.96967		-0.359	-0.476	-0.307667		0.00124844	0.0134713	0.0148801
481	492	1	15.29	DFMDPPAPETMM	-10.0637	-17.0363	-13.178		-0.518333	-0.877667	-0.678667		3.11029e-05	0.000151122	0.00640682			-6.96033	-14.9773	-9.56567		-0.358667	-0.771333	-0.492667		0.0268907	0.00557593	0.0100305
492	498	2	9.75	MRALEEL	-0.453667	-0.25	-0.985		-0.0166667	-0.009	-0.0363333							-0.806333	-0.301333	-1.23367		-0.0293333	-0.011	-0.0456667			0.458729
499	503	1	7.87	NYLAC	4.79667	-0.531	-2.45967		0.105667	-0.0116667	-0.054		0.10256					5.354	1.50367	-0.608		0.118	0.0333333	-0.0133333		0.0926239	0.313043	0.844996
504	516	2	13.86	LDDEGNLTPLGRL	0.0463333	-2.162	-7.33767		0.00333333	-0.159	-0.540333		0.951013	0.133099	0.0116653			-0.429333	-2.66967	-4.90733		-0.0316667	-0.196333	-0.361		0.591805	0.0978275	0.0416606
504	526	2	19.29	LDDEGNLTPLGRLASQFPLDPML	0.710667	-0.426333	-2.39267		0.0943333	-0.0563333	-0.316667		0.462448	0.79015	0.136353			-0.0726667	-1.891	-2.63		-0.00966667	-0.250333	-0.348		0.869596	0.0220314	0.244546
505	516	2	13.28	DDEGNLTPLGRL	0.609333	-1.89033	-5.28633		0.0406667	-0.125	-0.350333		0.303263	0.145588	0.0287922			-0.715667	-2.09233	-4.581		-0.0476667	-0.138333	-0.303667		0.287328	0.114798	0.0418376
505	527	3	19.25	DDEGNLTPLGRLASQFPLDPMLA	1.15067	0.641	-2.32933		0.152667	0.0846667	-0.308667		0.273502	0.736912	0.195056			0.554667	-1.61967	-3.47367		0.0733333	-0.214667	-0.46		0.186071	0.00218415	0.067688
517	526	1	17.68	ASQFPLDPML	-0.409667	-0.766333	-2.903		-0.018	-0.0336667	-0.128		0.643126	0.393491	0.0597795			-0.419333	-0.529333	-2.01		-0.0183333	-0.0233333	-0.0886667		0.246513	0.364381	0.173295
517	527	2	17.18	ASQFPLDPMLA	-0.906333	0.42	-2.46067		-0.047	0.0216667	-0.127		0.332597	0.636951	0.0409865			-0.998667	-0.919667	-2.44867		-0.0516667	-0.0476667	-0.126		0.426765	0.439916	0.0544844
528	534	1	16.73	VMLIGSF	0.653333	0.670333	1.582		0.0236667	0.0246667	0.0583333		0.329604	0.608917	0.239728			-0.576333	-0.325	-1.42833		-0.0213333	-0.0116667	-0.0523333		0.48295	0.753758	0.374777
530	535	1	9.95	LIGSFE	-1.37533	-2.57067	-1.115		-0.0403333	-0.0756667	-0.033		0.0197232	0.154844	0.551027			-0.721667	-3.288	-2.27		-0.021	-0.097	-0.0666667		0.152718	0.0115182	0.0819739
531	535	1	6.68	IGSFE	-2.21433	-2.98133	-3.01267		-0.049	-0.0656667	-0.0663333		0.0376789	0.0187007	0.205247			-2.21	-3.92567	-3.54233		-0.0486667	-0.0863333	-0.078		0.0450118	0.0073114	0.207133
535	540	1	3.74	EFQCSQ	0.24	-0.957333	-1.546		0.00733333	-0.028	-0.0456667		0.758787	0.0973694	0.565609			0.705333	-0.532333	-0.521667		0.021	-0.0156667	-0.0153333		0.0361556	0.218876	0.798381
536	543	1	12.14	FQCSQEIL	-0.660333	-0.336	-1.85733		-0.0296667	-0.0146667	-0.0823333		0.409787	0.204831	0.0243153			-0.942667	-0.62	-0.977333		-0.0416667	-0.0276667	-0.0433333		0.279646	0.118275	0.230301
544	548	1	7.06	TIVAM	0.763667	0.143	-0.227		0.0166667	0.00333333	-0.005		0.473327	0.590413	0.497933			-0.123333	0.318	0.09		0.00333333	0.007	0.002		0.702321	0.0290335	0.693095
549	555	1	14.81	LSVPNVF	-1.29167	-0.800667	-4.938		-0.038	-0.0233333	-0.145333		0.371121	0.610369	0.0269539			-0.350667	-1.95133	-3.674		-0.01	-0.0573333	-0.108333		0.764933	0.278274	0.320038
571	582	3	10.14	IFAHPDGDHITL	1.18833	0.0203333	0.222667		0.0785	0.00166667	0.0151667		0.580667	0.978714	0.371032			0.621333	0.0433333	1.253		0.0415	0.00266667	0.0835		0.582496	0.936039	0.755581
583	593	3	8.07	LNVYHAFKSDE	-1.545	-0.618	-1.37767		-0.102333	-0.0403333	-0.0913333		0.0853277	0.409908	0.355207			-1.41	-0.996667	-1.51367		-0.0933333	-0.0656667	-0.100667		0.0831941	0.345502	0.332139
583	596	3	9.97	LNVYHAFKSDEAYE	-0.806833	-0.438667	-1.517		-0.0713333	-0.0386667	-0.133667		0.309746	0.573806	0.411232			-1.18233	-0.913	-1.64867		-0.104667	-0.0806667	-0.145333		0.168906	0.422141	0.410535
584	594	2	5.35	NVYHAFKSDEA	-1.85167	-0.797	-1.16		-0.122667	-0.053	-0.077		0.0896458	0.481957	0.0502517			-1.76333	-0.873333	-1.02833		-0.117	-0.058	-0.0683333		0.0567779	0.468285	0.238835
610	617	2	2.91	YRSLSAAD	0.333333	0.746667	1.01767		0.015	0.033	0.045		0.768087	0.633295	0.500437			1.41467	-0.146	2.34933		0.0626667	-0.007	0.103667		0.26985	0.930136	0.32239
610	623	3	9.74	YRSLSAADNIRSQL	-0.257667	-0.333	0.617333		-0.0226667	-0.0296667	0.0546667		0.0895078	0.519828	0.603881			0.00866667	0.034	-0.307333		0.00133333	0.00266667	-0.027		0.95289	0.950629	0.833178
611	623	3	8.69	RSLSAADNIRSQL	-0.0823333	-0.248667	0.0606667		-0.00666667	-0.02	0.00533333		0.698596	0.408213	0.947718			-0.166667	-0.0436667	-0.231667		-0.0133333	-0.00333333	-0.0186667		0.526684	0.889469	0.836314
616	623	2	5.37	ADNIRSQL	-0.120333	0.198333	-0.376333		-0.00533333	0.00866667	-0.0163333		0.661879	0.596557	0.690047			-0.0693333	0.389	-0.355		-0.003	0.017	-0.0153333		0.580433	0.281134	0.701413
624	634	3	13.7	ERLMNRYNLEL	-1.17033	-2.52267	-2.66367		-0.0773333	-0.167	-0.176667		0.147963	0.0828426	0.226942			-0.945333	-3.65867	-5.22667		-0.0623333	-0.242333	-0.346667		0.296939	0.0288773	0.246432
627	634	2	11.65	MNRYNLEL	-1.72	-0.887333	-3.535		-0.0763333	-0.0393333	-0.156667		0.0882465	0.627467	0.0284834			-0.167	-2.88233	-2.52467		-0.00733333	-0.127333	-0.111667		0.84922	0.205322	0.421692
635	644	2	5.61	NTTDYESPKY	0.125667	-0.651	-1.10733		0.006	-0.034	-0.057		0.92776	0.88128	0.667407			2.211	-3.031	-0.194667		0.113667	-0.156333	-0.01		0.247966	0.465332	0.96825
635	656	3	17.28	NTTDYESPKYFDNIRKALASGF	-1.953	-2.589	-2.62667		-0.273	-0.361333	-0.367		0.130415	0.279876	0.350061			-1.677	-3.13867	-2.65133		-0.234667	-0.438333	-0.370667		0.165764	0.213517	0.354049
645	657	3	16.14	FDNIRKALASGFF	-0.208667	-0.519667	-0.273333		-0.0166667	-0.042	-0.022		0.753234	0.427699	0.694828			1.44667	-0.727333	-0.575667		0.117333	-0.0593333	-0.0463333		0.470186	0.291202	0.297073
646	656	2	12.48	DNIRKALASGF	-0.0965	0.243	-3.79033		-0.006	0.0165	-0.250667		0.624624	0.943936				-0.7985	-0.5845	4.17567		-0.0525	-0.0385	0.276667			0.861329	0.571077
670	677	2	2.61	YITVKDNQ	1.402	-4.14167	-3.807		0.0616667	-0.183	-0.168		0.663675	0.274204	0.230579			3.42167	-4.20667	-1.51067		0.150667	-0.185667	-0.067		0.225167	0.26874	0.456696
678	692	2	9.42	DVLIHPSTVLGHDAE	-1.67633	-2.73967	-2.84067		-0.148	-0.241667	-0.250667		0.185014	0.0414729	0.306676			-1.33367	-3.18167	-2.11667		-0.117667	-0.281	-0.186667		0.261627	0.0319998	0.446291
678	693	3	14.06	DVLIHPSTVLGHDAEW	-1.326	-3.25	-3.03867		-0.126667	-0.311	-0.290333		0.166255	0.20842	0.287348			-1.25167	-3.698	-2.00933		-0.119667	-0.353667	-0.192		0.176656	0.130335	0.466918
681	692	3	5.44	IHPSTVLGHDAE	-2.367	-2.843	-5.057		-0.157	-0.188	-0.334667		0.0596275	0.0873356	0.0587805			-1.34867	-2.45233	-3.82567		-0.0896667	-0.162333	-0.253333		0.187604	0.19384	0.128265
693	698	1	12.52	WVIYNE	0.245333	-0.117667	-0.142		0.007	-0.00733333	-0.00433333		0.0280889					0.0243333	-0.01	-0.067		0.000666667	-0.000666667	-0.002				0.725317
694	698	1	3.58	VIYNE	0.343333	0.491	0.553667		0.00733333	0.011	0.012		0.446343	0.314814	0.305127			0.632	1.212	0.138667		0.0136667	0.0266667	0.00266667		0.231551	0.0549449	0.790483
699	705	1	4.45	FVLTSKN	-11.367	-3.242	-1.825		-0.418	-0.119	-0.0673333		0.00542105	0.211272	0.448974			-7.41667	-3.77067	-4.72133		-0.273	-0.138333	-0.173667		0.0615919	0.348817	0.290903
699	718	3	15.79	FVLTSKNYIRTVTSVRPEWL	-2.45367	-0.532	-1.171		-0.307	-0.0666667	-0.146333		0.0929421	0.665815	0.643307			-2.90567	-0.161333	-2.146		-0.364	-0.0203333	-0.268333		0.0675318	0.930171	0.458118
700	711	3	6.6	VLTSKNYIRTVT	-5.83967	-2.24	-1.01867		-0.429667	-0.165	-0.0751667		0.0125488	0.326236	0.485805			-4.84933	-2.72433	-1.563		-0.356667	-0.200333	-0.115167		0.024355	0.269375	0.519051
706	717	3	11.31	YIRTVTSVRPEW	-0.554	-1.298	-1.076		-0.0366667	-0.0866667	-0.0713333		0.206961	0.0369085	0.132163			-0.284	-1.10967	-1.79633		-0.019	-0.0736667	-0.119333		0.487621	0.021059	0.204655
706	718	3	13.62	YIRTVTSVRPEWL	-0.422	-0.517667	-1.51067		-0.031	-0.038	-0.111		0.0432591	0.0435634	0.215959			-0.412	-0.714667	-2.051		-0.03	-0.0526667	-0.151		0.15778	0.0175006	0.127303
710	718	2	13.4	VTSVRPEWL	0.0363333	-2.129	-2.216		0.00133333	-0.0946667	-0.0983333		0.877949	0.0220993	0.139819			0.747333	-1.421	-1.76967		0.0326667	-0.0633333	-0.078		0.0423574	0.0554534	0.219244
719	725	1	9.18	IEIAPAY	4.30833	-0.605	-5.10067		0.127	-0.018	-0.15		0.0228183	0.827463	0.144497			0.577667	-1.58267	-1.73733		0.017	-0.0466667	-0.051		0.659449	0.518717	0.617323
721	725	1	4.56	IAPAY	10.2837	-0.0876667	-5.64633		0.151667	-0.00166667	-0.0833333		0.0221051	0.981864	0.123004			0.709333	-2.47267	-1.48067		0.0106667	-0.0363333	-0.022		0.85527	0.544586	0.756095
726	730	1	3.54	YDLSN	-0.323	-2.65233	-4.64967		-0.00733333	-0.0586667	-0.102667		0.873046	0.332006	0.290508			-2.43133	-4.61767	-3.32933		-0.054	-0.101667	-0.0736667		0.237304	0.263554	0.421957
726	731	1	13.23	YDLSNF	-0.496333	-1.233	-4.016		-0.0146667	-0.0363333	-0.118333		0.815668	0.612656	0.371468			-2.75767	-3.01367	-4.419		-0.0813333	-0.0883333	-0.130333		0.283863	0.343858	0.335206
726	738	3	12.01	YDLSNFQKGDVKL	-1.56333	-3.73867	-4.01467		-0.126667	-0.303	-0.325		0.459963	0.332056	0.333815			-1.208	-7.45067	-2.75367		-0.0976667	-0.603333	-0.223		0.523849	0.119054	0.499114

## Sheet: HDX setup
		HDX experimental details
		Dataset :	State 1	State 2	State 3
		Description :	Prp43	Prp43 + Pxr1	Prp43 + Tma23
		Control sample :	Non-deuterated (ND) Prp43	Non-deuterated (ND) Prp43	Non-deuterated (ND) Prp43
		D2O incubation times (sec) :	3s 30s 300s	3s 30s 300s	3s 30s 300s
		Replicates :	3 3 3	3 3 3	3 3 3
		Sequence coverage :	0.815934	0.815934	0.815934
		Number of peptides anayzed :	156	156	156
		Reaction volume :	50 ul	50 ul	50 ul
		% D2O in the reaction :	0.736	0.736	0.736
		Temperature :	22 °C	22 °C	22 °C
		Protein amount (pmol) :
		Protein concentration in reaction (μM) :
		Protein concentrated mix volume (μl) :
		Quench volume (μl) :	20 ul	20 ul	20 ul
		Deuterated buffer :	20 mM Tris pH 8, 150 mM KCl, 10 mM MgCl2, 2.5 mM AMP-PNP
		Quench buffer :	4M Gdn-HCl/ 1M NaCl/ 100mM NaH2PO4 pH 2.4/ 1% FA
		Criteria for HDX rate difference :	Difference of HDX level at a given timepoint is > 9 % and > 0.7 Da and p values of student t-test is < 0.05
