# Supplementary material for: An inhibitory segment within G-patch activators tunes Prp43-ATPase activity during ribosome assembly
Source: Nat Commun. 2024 Nov 22;15:10150. doi: 10.1038/s41467-024-54584-5 (PMC11584650; doi:10.1038/s41467-024-54584-5)
Supplement: Supplementary file 4 — Supplementary Data 2 [file 41467_2024_54584_MOESM4_ESM.xlsx]

## Sheet: Pxr1 0.25 mM DSS
Id	Protein1	Protein2	XLType	Spectrum	AbsPos1	AbsPos2	deltaAA	Mr	Mz	z	Error_rel[ppm]	TIC	deltaS	ld-Score
DFETLKVDFLSK-IKGLVQPTR-a6-b2	pr|PROT02|GST-Pxr1	pr|PROT02|GST-Pxr1	intra-protein xl	211006_LU02_aleitner_Prp43_02.c.12989.12989.3_211006_LU02_aleitner_Prp43_02.c.12930.12930.3	119	11	108	2589.43	864.153	3	-2.9	0.53	0	34.64
LEDGKINPFTGR-YVDILKIR-a5-b6	pr|PROT01|His-HRV-Prp43	pr|PROT01|His-HRV-Prp43	intra-protein xl	211006_LU02_aleitner_Prp43_02.c.10438.10438.3_211006_LU02_aleitner_Prp43_02.c.10362.10362.3	107	125	18	2502.38	835.134	3	-2.5	0.51	0	34.39
VDFLSKLPEMLK-IKGLVQPTR-a6-b2	pr|PROT02|GST-Pxr1	pr|PROT02|GST-Pxr1	intra-protein xl	211006_LU02_aleitner_Prp43_01.c.12922.12922.4_211006_LU02_aleitner_Prp43_01.c.12906.12906.4	125	11	114	2567.47	642.875	4	-3.3	0.42	0.55	33.99
IAYSKDFETLK-IKGLVQPTR-a5-b2	pr|PROT02|GST-Pxr1	pr|PROT02|GST-Pxr1	intra-protein xl	211006_LU02_aleitner_Prp43_01.c.06784.06784.3_211006_LU02_aleitner_Prp43_01.c.06753.06753.3	113	11	102	2462.37	821.799	3	-2.1	0.41	0	33.98
VDFLSKLPEMLK-IAYSKDFETLK-a6-b5	pr|PROT02|GST-Pxr1	pr|PROT02|GST-Pxr1	intra-protein xl	211006_LU02_aleitner_Prp43_01.c.13935.13935.4_211006_LU02_aleitner_Prp43_01.c.13902.13902.4	125	113	12	2870.53	718.64	4	-3.1	0.45	0	33.6
YIADKHNMLGGCPK-ZMSPILGYWK-a5-b1	pr|PROT02|GST-Pxr1	pr|PROT02|GST-Pxr1	intra-protein xl	211006_LU02_aleitner_Prp43_02.c.10909.10909.4_211006_LU02_aleitner_Prp43_02.c.10866.10866.4	78	1	77	2834.39	709.605	4	-2.8	0.47	0	32.23
KRIEAIPQIDK-YLKSSK-a1-b3	pr|PROT02|GST-Pxr1	pr|PROT02|GST-Pxr1	intra-protein xl	211006_LU02_aleitner_Prp43_02.c.03197.03197.4_211006_LU02_aleitner_Prp43_02.c.03147.03147.4	181	194	13	2172.24	544.069	4	-3.3	0.29	0	31.75
YNLELNTTDYESPKYFDNIRK-LNELKQGK-a14-b5	pr|PROT01|His-HRV-Prp43	pr|PROT01|His-HRV-Prp43	intra-protein xl	211006_LU02_aleitner_Prp43_01.c.07875.07875.5_211006_LU02_aleitner_Prp43_01.c.07796.07796.5	680	791	111	3688.85	738.778	5	-3	0.43	0	31.42
VSIKDDNVGLGAKLK-LNGKESK-a13-b4	pr|PROT02|GST-Pxr1	pr|PROT02|GST-Pxr1	intra-protein xl	211006_LU02_aleitner_Prp43_02.c.03409.03409.4_211006_LU02_aleitner_Prp43_02.c.03375.03375.4	301	332	31	2468.38	618.102	4	-3	0.52	0	30.83
KALASGFFMQVAK-VDRLNELKQGK-a1-b8	pr|PROT01|His-HRV-Prp43	pr|PROT01|His-HRV-Prp43	intra-protein xl	211006_LU02_aleitner_Prp43_02.c.08219.08219.3_211006_LU02_aleitner_Prp43_02.c.08136.08136.3	687	791	104	2833.55	945.524	3	-1.5	0.37	0	30.71
TILKYMTDGMLLR-FENKTSNK-a4-b4	pr|PROT01|His-HRV-Prp43	pr|PROT01|His-HRV-Prp43	intra-protein xl	211006_LU02_aleitner_Prp43_01.c.09300.09300.3_211006_LU02_aleitner_Prp43_01.c.09281.09281.3	226	218	8	2658.37	887.131	3	-2.8	0.47	0	30.67
VAEEMDVKLGEEVGYSIR-FENKTSNK-a8-b4	pr|PROT01|His-HRV-Prp43	pr|PROT01|His-HRV-Prp43	intra-protein xl	211006_LU02_aleitner_Prp43_01.c.08718.08718.3_211006_LU02_aleitner_Prp43_01.c.08220.08220.3	204	218	14	3127.53	1043.52	3	-2.7	0.4	0	30.01
LNELKQGK-EKVDR-a5-b2	pr|PROT01|His-HRV-Prp43	pr|PROT01|His-HRV-Prp43	intra-protein xl	211006_LU02_aleitner_Prp43_02.c.01215.01215.3_211006_LU02_aleitner_Prp43_02.c.01078.01078.3	791	783	8	1711.94	571.655	3	-2.6	0.24	0	29.69
EKVDRLNELK-GDVKLSLER-a2-b4	pr|PROT01|His-HRV-Prp43	pr|PROT01|His-HRV-Prp43	intra-protein xl	211006_LU02_aleitner_Prp43_01.c.04825.04825.3_211006_LU02_aleitner_Prp43_01.c.04790.04790.3	783	774	9	2396.32	799.783	3	-1.3	0.3	0	29.67
LNELKQGK-IKEKVDR-a5-b4	pr|PROT01|His-HRV-Prp43	pr|PROT01|His-HRV-Prp43	intra-protein xl	211006_LU02_aleitner_Prp43_02.c.01010.01010.4_211006_LU02_aleitner_Prp43_02.c.01007.01007.4	791	783	8	1953.12	489.288	4	-3	0.33	0	29.64
YNLELNTTDYESPKYFDNIR-KALASGFFMQVAK-a14-b1	pr|PROT01|His-HRV-Prp43	pr|PROT01|His-HRV-Prp43	intra-protein xl	211006_LU02_aleitner_Prp43_02.c.12654.12654.4_211006_LU02_aleitner_Prp43_02.c.12623.12623.4	680	687	7	4028.98	1008.25	4	-1.5	0.37	0	29.59
DKKDEFDNGECAGLDVFQR-VSIKDDNVGLGAKLK-a3-b13	pr|PROT02|GST-Pxr1	pr|PROT02|GST-Pxr1	intra-protein xl	211006_LU02_aleitner_Prp43_01.c.08351.08351.4_211006_LU02_aleitner_Prp43_01.c.08661.08661.4	308	301	7	3935.94	984.994	4	-3.4	0.38	0	29.36
TRPGKCFR-QKVYNPR-a5-b2	pr|PROT01|His-HRV-Prp43	pr|PROT01|His-HRV-Prp43	intra-protein xl	211006_LU02_aleitner_Prp43_02.c.01550.01550.4_211006_LU02_aleitner_Prp43_02.c.01575.01575.4	472	437	35	2062.09	516.529	4	-2.3	0.25	0.68	29.14
YNLELNTTDYESPKYFDNIR-LNELKQGK-a14-b5	pr|PROT01|His-HRV-Prp43	pr|PROT01|His-HRV-Prp43	intra-protein xl	211006_LU02_aleitner_Prp43_01.c.09205.09205.4_211006_LU02_aleitner_Prp43_01.c.09130.09130.4	680	791	111	3560.76	891.198	4	-2.4	0.25	0	29.08
VAEEXDVKLGEEVGYSIR-FENKTSNK-a8-b4	pr|PROT01|His-HRV-Prp43	pr|PROT01|His-HRV-Prp43	intra-protein xl	211006_LU02_aleitner_Prp43_01.c.06013.06013.3_211006_LU02_aleitner_Prp43_01.c.05974.05974.3	204	218	14	3143.53	1048.85	3	-1.5	0.42	0	28.84
VSIKDDNVGLGAKLK-QKIIDGK-a13-b2	pr|PROT02|GST-Pxr1	pr|PROT02|GST-Pxr1	intra-protein xl	211006_LU02_aleitner_Prp43_01.c.04681.04681.3_211006_LU02_aleitner_Prp43_01.c.04647.04647.3	301	347	46	2494.43	832.485	3	-2.6	0.15	0	28.77
LLLEYLEEKYEEHLYER-ZMSPILGYWK-a9-b1	pr|PROT02|GST-Pxr1	pr|PROT02|GST-Pxr1	intra-protein xl	211006_LU02_aleitner_Prp43_01.c.16718.16718.4_211006_LU02_aleitner_Prp43_01.c.16701.16701.4	27	1	26	3499.75	875.946	4	-2.6	0.26	0.17	28.47
LNGKESK-QKIIDGK-a4-b2	pr|PROT02|GST-Pxr1	pr|PROT02|GST-Pxr1	intra-protein xl	211006_LU02_aleitner_Prp43_02.c.01200.01200.4_211006_LU02_aleitner_Prp43_02.c.01168.01168.4	332	347	15	1712.96	429.248	4	-3.9	0.21	0	28.24
DKKDEFDNGECAGLDVFQR-VSIKDDNVGLGAK-a3-b4	pr|PROT02|GST-Pxr1	pr|PROT02|GST-Pxr1	intra-protein xl	211006_LU02_aleitner_Prp43_02.c.08824.08824.4_211006_LU02_aleitner_Prp43_02.c.08814.08814.4	308	292	16	3694.77	924.701	4	-1.4	0.34	0	28.23
DFETLKVDFLSKLPEMLK-IKGLVQPTR-a12-b2	pr|PROT02|GST-Pxr1	pr|PROT02|GST-Pxr1	intra-protein xl	211006_LU02_aleitner_Prp43_02.c.15538.15538.4_211006_LU02_aleitner_Prp43_02.c.15540.15540.4	125	11	114	3300.83	826.215	4	-3.2	0.3	0	28.19
VSIKDDNVGLGAK-IAYSKDFETLK-a4-b5	pr|PROT02|GST-Pxr1	pr|PROT02|GST-Pxr1	intra-protein xl	211006_LU02_aleitner_Prp43_02.c.07622.07622.3_211006_LU02_aleitner_Prp43_02.c.07586.07586.3	292	113	179	2766.46	923.162	3	-2.3	0.28	0	28.17
KFELGLEFPNLPYYIDGDVK-IKGLVQPTR-a1-b2	pr|PROT02|GST-Pxr1	pr|PROT02|GST-Pxr1	intra-protein xl	211006_LU02_aleitner_Prp43_02.c.13916.13916.4_211006_LU02_aleitner_Prp43_02.c.13902.13902.4	45	11	34	3504.88	877.229	4	-1.9	0.42	0	26.84
YVDILKIR-QKVYNPR-a6-b2	pr|PROT01|His-HRV-Prp43	pr|PROT01|His-HRV-Prp43	intra-protein xl	211006_LU02_aleitner_Prp43_02.c.06017.06017.3_211006_LU02_aleitner_Prp43_02.c.06001.06001.3	125	437	312	2060.17	687.732	3	-3.3	0.22	0	26.22
KALASGFFXQVAK-LNELKQGK-a1-b5	pr|PROT01|His-HRV-Prp43	pr|PROT01|His-HRV-Prp43	intra-protein xl	211006_LU02_aleitner_Prp43_02.c.06844.06844.3_211006_LU02_aleitner_Prp43_02.c.06809.06809.3	687	791	104	2479.34	827.456	3	-3	0.29	0	26.03
ESKISEELDTQR-QKIIDGK-a3-b2	pr|PROT02|GST-Pxr1	pr|PROT02|GST-Pxr1	intra-protein xl	211006_LU02_aleitner_Prp43_01.c.04585.04585.3_211006_LU02_aleitner_Prp43_01.c.04569.04569.3	335	347	12	2372.24	791.753	3	-3.2	0.24	0	25.95
EFTPKYVDILK-FENKTSNK-a5-b4	pr|PROT01|His-HRV-Prp43	pr|PROT01|His-HRV-Prp43	intra-protein xl	211006_LU02_aleitner_Prp43_02.c.07159.07159.3_211006_LU02_aleitner_Prp43_02.c.07078.07078.3	119	218	99	2456.28	819.768	3	-1.8	0.16	0	24.94
ESKISEELDTQRK-QKIIDGK-a3-b2	pr|PROT02|GST-Pxr1	pr|PROT02|GST-Pxr1	intra-protein xl	211006_LU02_aleitner_Prp43_01.c.03596.03596.3_211006_LU02_aleitner_Prp43_01.c.03543.03543.3	335	347	12	2500.33	834.451	3	-3.7	0.17	0.78	24.33
FGWKPGMGLGLSPMNSNTSHIK-VSIKDDNVGLGAKLK-a4-b13	pr|PROT02|GST-Pxr1	pr|PROT02|GST-Pxr1	intra-protein xl	211006_LU02_aleitner_Prp43_01.c.09400.09400.5_211006_LU02_aleitner_Prp43_01.c.09334.09334.5	270	301	31	4052.11	811.431	5	-2	0.24	0	24.25
EFTPKYVDILK-QKVYNPR-a5-b2	pr|PROT01|His-HRV-Prp43	pr|PROT01|His-HRV-Prp43	intra-protein xl	211006_LU02_aleitner_Prp43_02.c.07309.07309.4_211006_LU02_aleitner_Prp43_02.c.07271.07271.4	119	437	318	2393.29	599.331	4	-3.7	0.23	0	24.22
HHTSAEEAQKLEDGKINPFTGR-YVDILKIR-a15-b6	pr|PROT01|His-HRV-Prp43	pr|PROT01|His-HRV-Prp43	intra-protein xl	211006_LU02_aleitner_Prp43_01.c.07776.07776.6_211006_LU02_aleitner_Prp43_01.c.07722.07722.6	107	125	18	3620.89	604.489	6	-2.8	0.26	0	24.03
HHTSAEEAQKLEDGKINPFTGR-EFTPKYVDILK-a15-b5	pr|PROT01|His-HRV-Prp43	pr|PROT01|His-HRV-Prp43	intra-protein xl	211006_LU02_aleitner_Prp43_01.c.08435.08435.5_211006_LU02_aleitner_Prp43_01.c.08393.08393.5	107	119	12	3954.01	791.809	5	-2.5	0.44	0.67	23.97
YNLELNTTDYESPKYFDNIR-KALASGFFXQVAK-a14-b1	pr|PROT01|His-HRV-Prp43	pr|PROT01|His-HRV-Prp43	intra-protein xl	211006_LU02_aleitner_Prp43_02.c.11857.11857.4_211006_LU02_aleitner_Prp43_02.c.11891.11891.4	680	687	7	4044.98	1012.25	4	-1.5	0.22	0.75	23.56
IRVESLLVSPISKASAQQR-EFTPKYVDILK-a13-b5	pr|PROT01|His-HRV-Prp43	pr|PROT01|His-HRV-Prp43	intra-protein xl	211006_LU02_aleitner_Prp43_02.c.11241.11241.4_211006_LU02_aleitner_Prp43_02.c.11251.11251.4	455	119	336	3570.99	893.755	4	-3.4	0.37	0.62	23.4
LLLEYLEEKYEEHLYER-ZXSPILGYWK-a9-b1	pr|PROT02|GST-Pxr1	pr|PROT02|GST-Pxr1	intra-protein xl	211006_LU02_aleitner_Prp43_01.c.16040.16040.4_211006_LU02_aleitner_Prp43_01.c.15972.15972.4	27	1	26	3515.75	879.944	4	-3.1	0.24	0	23.16
LYTEEAFQKELIEQSYPEILR-IRVESLLVSPISKASAQQR-a9-b13	pr|PROT01|His-HRV-Prp43	pr|PROT01|His-HRV-Prp43	intra-protein xl	211006_LU02_aleitner_Prp43_01.c.13685.13685.5_211006_LU02_aleitner_Prp43_01.c.13708.13708.5	484	455	29	4817.57	964.523	5	-2.4	0.22	0	22.3
VSIKDDNVGLGAK-ZMSPILGYWK-a4-b1	pr|PROT02|GST-Pxr1	pr|PROT02|GST-Pxr1	intra-protein xl	211006_LU02_aleitner_Prp43_01.c.12498.12498.3_211006_LU02_aleitner_Prp43_01.c.12464.12464.3	292	1	291	2546.34	849.787	3	-3.4	0.18	0	19.82
VSIKDDNVGLGAKLK-IAYSKDFETLK-a13-b5	pr|PROT02|GST-Pxr1	pr|PROT02|GST-Pxr1	intra-protein xl	211006_LU02_aleitner_Prp43_01.c.07693.07693.4_211006_LU02_aleitner_Prp43_01.c.07640.07640.4	301	113	188	3007.64	752.918	4	-2.8	0.13	0	18.15
HHTSAEEAQKLEDGK-EFTPKYVDILK-a10-b5	pr|PROT01|His-HRV-Prp43	pr|PROT01|His-HRV-Prp43	intra-protein xl	211006_LU02_aleitner_Prp43_01.c.05920.05920.5_211006_LU02_aleitner_Prp43_01.c.05717.05717.5	102	119	17	3168.59	634.725	5	-3.7	0.22	0	17.8

## Sheet: Pxr1 1 mM DSS
Id	Protein1	Protein2	XLType	Spectrum	AbsPos1	AbsPos2	deltaAA	Mr	Mz	z	Error_rel[ppm]	TIC	deltaS	ld-Score
KISLEGDQLVR-LNGKESK-a1-b4	pr|PROT01|His-HRV-Prp43	pr|PROT02|GST-Pxr1	inter-protein xl	211006_LU02_aleitner_Prp43_04.c.03634.03634.3_211006_LU02_aleitner_Prp43_04.c.03612.03612.3	359	332		2169.19	724.072	3	-3.9	0.31	0.65	29.55
LEDGKINPFTGR-YVDILKIR-a5-b6	pr|PROT01|His-HRV-Prp43	pr|PROT01|His-HRV-Prp43	intra-protein xl	211006_LU02_aleitner_Prp43_05.c.09996.09996.3_211006_LU02_aleitner_Prp43_05.c.09960.09960.3	107	125	18	2502.38	835.134	3	-2.4	0.52	0	34.62
KRIEAIPQIDK-YLKSSK-a1-b3	pr|PROT02|GST-Pxr1	pr|PROT02|GST-Pxr1	intra-protein xl	211006_LU02_aleitner_Prp43_05.c.03185.03185.3_211006_LU02_aleitner_Prp43_05.c.03172.03172.3	181	194	13	2172.24	725.09	3	-3	0.41	0	34.61
VDFLSKLPEMLK-IAYSKDFETLK-a6-b5	pr|PROT02|GST-Pxr1	pr|PROT02|GST-Pxr1	intra-protein xl	211006_LU02_aleitner_Prp43_05.c.13962.13962.4_211006_LU02_aleitner_Prp43_05.c.14008.14008.4	125	113	12	2870.53	718.641	4	-2.8	0.44	0	34.6
LNELKQGK-IKEKVDR-a5-b4	pr|PROT01|His-HRV-Prp43	pr|PROT01|His-HRV-Prp43	intra-protein xl	211006_LU02_aleitner_Prp43_04.c.00882.00882.4_211006_LU02_aleitner_Prp43_04.c.00853.00853.4	791	783	8	1953.12	489.288	4	-2.7	0.37	0	33.42
KISLEGDQLVR-YVDILKIR-a1-b6	pr|PROT01|His-HRV-Prp43	pr|PROT01|His-HRV-Prp43	intra-protein xl	211006_LU02_aleitner_Prp43_04.c.08791.08791.4_211006_LU02_aleitner_Prp43_04.c.08776.08776.4	359	125	234	2413.39	604.355	4	-2.4	0.42	0.77	33.18
HHTSAEEAQKLEDGK-YVDILKIR-a10-b6	pr|PROT01|His-HRV-Prp43	pr|PROT01|His-HRV-Prp43	intra-protein xl	211006_LU02_aleitner_Prp43_05.c.04622.04622.4_211006_LU02_aleitner_Prp43_05.c.04605.04605.4	102	125	23	2835.47	709.875	4	-2.6	0.56	0	33.07
IRVESLLVSPISKASAQQR-EFTPKYVDILK-a13-b5	pr|PROT01|His-HRV-Prp43	pr|PROT01|His-HRV-Prp43	intra-protein xl	211006_LU02_aleitner_Prp43_04.c.10682.10682.4_211006_LU02_aleitner_Prp43_04.c.10673.10673.4	455	119	336	3570.99	893.755	4	-3.5	0.37	0.54	32.44
TRPGKCFR-YVDILKIR-a5-b6	pr|PROT01|His-HRV-Prp43	pr|PROT01|His-HRV-Prp43	intra-protein xl	211006_LU02_aleitner_Prp43_04.c.04736.04736.5_211006_LU02_aleitner_Prp43_04.c.04688.04688.5	472	125	347	2177.21	436.449	5	-3.4	0.45	0	32.4
YIADKHNMLGGCPK-ZMSPILGYWK-a5-b1	pr|PROT02|GST-Pxr1	pr|PROT02|GST-Pxr1	intra-protein xl	211006_LU02_aleitner_Prp43_04.c.10291.10291.4_211006_LU02_aleitner_Prp43_04.c.10249.10249.4	78	1	77	2834.39	709.605	4	-2.4	0.46	0	31.98
VAEEMDVKLGEEVGYSIR-FENKTSNK-a8-b4	pr|PROT01|His-HRV-Prp43	pr|PROT01|His-HRV-Prp43	intra-protein xl	211006_LU02_aleitner_Prp43_05.c.07760.07760.3_211006_LU02_aleitner_Prp43_05.c.08050.08050.3	204	218	14	3127.53	1043.52	3	-2	0.5	0	31.33
KISLEGDQLVR-TRPGKCFR-a1-b5	pr|PROT01|His-HRV-Prp43	pr|PROT01|His-HRV-Prp43	intra-protein xl	211006_LU02_aleitner_Prp43_04.c.03738.03738.3_211006_LU02_aleitner_Prp43_04.c.03711.03711.3	359	472	113	2415.3	806.107	3	-3.4	0.38	0.63	31.26
IAYSKDFETLK-IKGLVQPTR-a5-b2	pr|PROT02|GST-Pxr1	pr|PROT02|GST-Pxr1	intra-protein xl	211006_LU02_aleitner_Prp43_05.c.06600.06600.4_211006_LU02_aleitner_Prp43_05.c.06584.06584.4	113	11	102	2462.37	616.601	4	-2.5	0.41	0	30.55
LNELKQGK-EKVDR-a5-b2	pr|PROT01|His-HRV-Prp43	pr|PROT01|His-HRV-Prp43	intra-protein xl	211006_LU02_aleitner_Prp43_05.c.01034.01034.3_211006_LU02_aleitner_Prp43_05.c.01014.01014.3	791	783	8	1711.94	571.655	3	-3.7	0.32	0	30.52
HHTSAEEAQKLEDGK-EFTPKYVDILK-a10-b5	pr|PROT01|His-HRV-Prp43	pr|PROT01|His-HRV-Prp43	intra-protein xl	211006_LU02_aleitner_Prp43_05.c.05850.05850.4_211006_LU02_aleitner_Prp43_05.c.05733.05733.4	102	119	17	3168.59	793.155	4	-2.3	0.41	0	30.31
TRPGKCFR-QKVYNPR-a5-b2	pr|PROT01|His-HRV-Prp43	pr|PROT01|His-HRV-Prp43	intra-protein xl	211006_LU02_aleitner_Prp43_05.c.01424.01424.4_211006_LU02_aleitner_Prp43_05.c.01314.01314.4	472	437	35	2062.09	516.529	4	-2.3	0.25	0	29.93
YNLELNTTDYESPKYFDNIR-LNELKQGK-a14-b5	pr|PROT01|His-HRV-Prp43	pr|PROT01|His-HRV-Prp43	intra-protein xl	211006_LU02_aleitner_Prp43_05.c.08794.08794.4_211006_LU02_aleitner_Prp43_05.c.08796.08796.4	680	791	111	3560.76	891.198	4	-2	0.49	0	29.85
VDFLSKLPEMLK-IKGLVQPTR-a6-b2	pr|PROT02|GST-Pxr1	pr|PROT02|GST-Pxr1	intra-protein xl	211006_LU02_aleitner_Prp43_04.c.12583.12583.3_211006_LU02_aleitner_Prp43_04.c.12544.12544.3	125	11	114	2567.47	856.831	3	-2.1	0.44	0	29.77
YNLELNTTDYESPKYFDNIRK-LNELKQGK-a14-b5	pr|PROT01|His-HRV-Prp43	pr|PROT01|His-HRV-Prp43	intra-protein xl	211006_LU02_aleitner_Prp43_05.c.07546.07546.5_211006_LU02_aleitner_Prp43_05.c.07565.07565.5	680	791	111	3688.85	738.778	5	-2.6	0.28	0	29.44
TSNKTILK-YVDILKIR-a4-b6	pr|PROT01|His-HRV-Prp43	pr|PROT01|His-HRV-Prp43	intra-protein xl	211006_LU02_aleitner_Prp43_04.c.06629.06629.3_211006_LU02_aleitner_Prp43_04.c.06598.06598.3	222	125	97	2060.22	687.747	3	-3.7	0.48	0	29.44
EKVDRLNELK-GDVKLSLER-a2-b4	pr|PROT01|His-HRV-Prp43	pr|PROT01|His-HRV-Prp43	intra-protein xl	211006_LU02_aleitner_Prp43_05.c.04828.04828.3_211006_LU02_aleitner_Prp43_05.c.04790.04790.3	783	774	9	2396.32	799.782	3	-2.1	0.29	0	29.38
DFETLKVDFLSK-IKGLVQPTR-a6-b2	pr|PROT02|GST-Pxr1	pr|PROT02|GST-Pxr1	intra-protein xl	211006_LU02_aleitner_Prp43_05.c.12918.12918.3_211006_LU02_aleitner_Prp43_05.c.12902.12902.3	119	11	108	2589.44	864.154	3	-1.5	0.37	0.66	29.38
VSIKDDNVGLGAK-LNGKESK-a4-b4	pr|PROT02|GST-Pxr1	pr|PROT02|GST-Pxr1	intra-protein xl	211006_LU02_aleitner_Prp43_04.c.02910.02910.3_211006_LU02_aleitner_Prp43_04.c.02803.02803.3	292	332	40	2227.2	743.408	3	-3	0.33	0	29.19
TRPGKCFR-TSNKTILK-a5-b4	pr|PROT01|His-HRV-Prp43	pr|PROT01|His-HRV-Prp43	intra-protein xl	211006_LU02_aleitner_Prp43_04.c.01893.01893.3_211006_LU02_aleitner_Prp43_04.c.01858.01858.3	472	222	250	2062.13	688.385	3	-2	0.21	0	29.04
VAEEXDVKLGEEVGYSIR-FENKTSNK-a8-b4	pr|PROT01|His-HRV-Prp43	pr|PROT01|His-HRV-Prp43	intra-protein xl	211006_LU02_aleitner_Prp43_04.c.05570.05570.4_211006_LU02_aleitner_Prp43_04.c.05538.05538.4	204	218	14	3143.53	786.89	4	-2.1	0.52	0	28.93
TILKYMTDGMLLR-FENKTSNK-a4-b4	pr|PROT01|His-HRV-Prp43	pr|PROT01|His-HRV-Prp43	intra-protein xl	211006_LU02_aleitner_Prp43_04.c.08622.08622.4_211006_LU02_aleitner_Prp43_04.c.08658.08658.4	226	218	8	2658.37	665.6	4	-2.6	0.33	0	28.8
IRVESLLVSPISKASAQQR-KISLEGDQLVR-a13-b1	pr|PROT01|His-HRV-Prp43	pr|PROT01|His-HRV-Prp43	intra-protein xl	211006_LU02_aleitner_Prp43_04.c.08659.08659.5_211006_LU02_aleitner_Prp43_04.c.08676.08676.5	455	359	96	3475.97	696.201	5	-2.3	0.46	0.43	28.59
WGIHFVKGEVLASTWD-QKIIDGK-a7-b2	pr|PROT02|GST-Pxr1	pr|PROT02|GST-Pxr1	intra-protein xl	211006_LU02_aleitner_Prp43_04.c.11293.11293.4_211006_LU02_aleitner_Prp43_04.c.11278.11278.4	359	347	12	2782.46	696.623	4	-2.6	0.19	0	28.21
ESKISEELDTQRK-QKIIDGK-a3-b2	pr|PROT02|GST-Pxr1	pr|PROT02|GST-Pxr1	intra-protein xl	211006_LU02_aleitner_Prp43_05.c.03605.03605.4_211006_LU02_aleitner_Prp43_05.c.03556.03556.4	335	347	12	2500.33	626.091	4	-2.5	0.2	0.75	27.84
VESLLVSPISKASAQQR-YVDILKIR-a11-b6	pr|PROT01|His-HRV-Prp43	pr|PROT01|His-HRV-Prp43	intra-protein xl	211006_LU02_aleitner_Prp43_04.c.10044.10044.4_211006_LU02_aleitner_Prp43_04.c.10041.10041.4	455	125	330	2968.69	743.18	4	-3.1	0.26	0	27.82
IRVESLLVSPISKASAQQR-SNLSSTVLELKK-a13-b11	pr|PROT01|His-HRV-Prp43	pr|PROT01|His-HRV-Prp43	intra-protein xl	211006_LU02_aleitner_Prp43_04.c.09896.09896.4_211006_LU02_aleitner_Prp43_04.c.09831.09831.4	455	507	52	3537.01	885.259	4	-2.5	0.29	0	27.74
HHTSAEEAQKLEDGKINPFTGR-EFTPKYVDILK-a15-b5	pr|PROT01|His-HRV-Prp43	pr|PROT01|His-HRV-Prp43	intra-protein xl	211006_LU02_aleitner_Prp43_04.c.07838.07838.5_211006_LU02_aleitner_Prp43_04.c.07751.07751.5	107	119	12	3954.01	791.809	5	-2.2	0.62	0.65	27.68
VESLLVSPISKASAQQR-KISLEGDQLVR-a11-b1	pr|PROT01|His-HRV-Prp43	pr|PROT01|His-HRV-Prp43	intra-protein xl	211006_LU02_aleitner_Prp43_04.c.08547.08547.4_211006_LU02_aleitner_Prp43_04.c.08494.08494.4	455	359	96	3206.78	802.703	4	-1.6	0.27	0.85	27.19
IRVESLLVSPISKASAQQR-TRPGKCFR-a13-b5	pr|PROT01|His-HRV-Prp43	pr|PROT01|His-HRV-Prp43	intra-protein xl	211006_LU02_aleitner_Prp43_04.c.05626.05626.4_211006_LU02_aleitner_Prp43_04.c.05676.05676.4	455	472	17	3239.78	810.954	4	-2.4	0.26	0	27.03
LEDGKINPFTGR-EFTPKYVDILK-a5-b5	pr|PROT01|His-HRV-Prp43	pr|PROT01|His-HRV-Prp43	intra-protein xl	211006_LU02_aleitner_Prp43_04.c.10683.10683.3_211006_LU02_aleitner_Prp43_04.c.10696.10696.3	107	119	12	2835.5	946.175	3	-1.1	0.3	0	27.02
HHTSAEEAQKLEDGK-YVDILKIRR-a10-b6	pr|PROT01|His-HRV-Prp43	pr|PROT01|His-HRV-Prp43	intra-protein xl	211006_LU02_aleitner_Prp43_05.c.03698.03698.4_211006_LU02_aleitner_Prp43_05.c.03677.03677.4	102	125	23	2991.57	748.901	4	-2.3	0.25	0	26.87
GDVKLSLER-TRPGKCFR-a4-b5	pr|PROT01|His-HRV-Prp43	pr|PROT01|His-HRV-Prp43	intra-protein xl	211006_LU02_aleitner_Prp43_04.c.02970.02970.4_211006_LU02_aleitner_Prp43_04.c.02938.02938.4	774	472	302	2174.16	544.547	4	-2.1	0.37	0	26.13
YNLELNTTDYESPKYFDNIR-KALASGFFMQVAK-a14-b1	pr|PROT01|His-HRV-Prp43	pr|PROT01|His-HRV-Prp43	intra-protein xl	211006_LU02_aleitner_Prp43_04.c.12616.12616.4_211006_LU02_aleitner_Prp43_04.c.12719.12719.4	680	687	7	4028.98	1008.25	4	-1.7	0.29	0	26.05
SNLSSTVLELKK-YVDILKIR-a11-b6	pr|PROT01|His-HRV-Prp43	pr|PROT01|His-HRV-Prp43	intra-protein xl	211006_LU02_aleitner_Prp43_05.c.10440.10440.3_211006_LU02_aleitner_Prp43_05.c.10411.10411.3	507	125	382	2474.43	825.818	3	-1.8	0.35	0	25.96
VAEEXDVKLGEEVGYSIR-TSNKTILK-a8-b4	pr|PROT01|His-HRV-Prp43	pr|PROT01|His-HRV-Prp43	intra-protein xl	211006_LU02_aleitner_Prp43_04.c.06734.06734.4_211006_LU02_aleitner_Prp43_04.c.06725.06725.4	204	222	18	3080.59	771.155	4	-2.5	0.27	0	25.93
IIDGKWGIHFVK-LNGKESK-a5-b4	pr|PROT02|GST-Pxr1	pr|PROT02|GST-Pxr1	intra-protein xl	211006_LU02_aleitner_Prp43_05.c.05566.05566.5_211006_LU02_aleitner_Prp43_05.c.05537.05537.5	352	332	20	2324.28	465.864	5	-4.1	0.36	0	25.85
SNLSSTVLELKK-GDVKLSLER-a11-b4	pr|PROT01|His-HRV-Prp43	pr|PROT01|His-HRV-Prp43	intra-protein xl	211006_LU02_aleitner_Prp43_04.c.08191.08191.3_211006_LU02_aleitner_Prp43_04.c.08123.08123.3	507	774	267	2471.38	824.8	3	-3.2	0.33	0	24.92
TILKYMTDGMLLR-EFTPKYVDILK-a4-b5	pr|PROT01|His-HRV-Prp43	pr|PROT01|His-HRV-Prp43	intra-protein xl	211006_LU02_aleitner_Prp43_04.c.13524.13524.4_211006_LU02_aleitner_Prp43_04.c.13533.13533.4	226	119	107	3043.63	761.915	4	-3.3	0.26	0	24.84
VAEEMDVKLGEEVGYSIR-EFTPKYVDILK-a8-b5	pr|PROT01|His-HRV-Prp43	pr|PROT01|His-HRV-Prp43	intra-protein xl	211006_LU02_aleitner_Prp43_05.c.12637.12637.4_211006_LU02_aleitner_Prp43_05.c.12530.12530.4	204	119	85	3512.79	879.204	4	-4	0.26	0	24.74
LYTEEAFQKELIEQSYPEILR-VESLLVSPISKASAQQR-a9-b11	pr|PROT01|His-HRV-Prp43	pr|PROT01|His-HRV-Prp43	intra-protein xl	211006_LU02_aleitner_Prp43_04.c.13695.13695.4_211006_LU02_aleitner_Prp43_04.c.13845.13845.4	484	455	29	4548.39	1138.11	4	-1.6	0.22	0	24.44
IRVESLLVSPISKASAQQR-YVDILKIR-a13-b6	pr|PROT01|His-HRV-Prp43	pr|PROT01|His-HRV-Prp43	intra-protein xl	211006_LU02_aleitner_Prp43_05.c.10194.10194.4_211006_LU02_aleitner_Prp43_05.c.10178.10178.4	455	125	330	3237.87	810.476	4	-2.3	0.21	0	24.38
KFELGLEFPNLPYYIDGDVK-VDFLSKLPEMLK-a1-b6	pr|PROT02|GST-Pxr1	pr|PROT02|GST-Pxr1	intra-protein xl	211006_LU02_aleitner_Prp43_04.c.17402.17402.4_211006_LU02_aleitner_Prp43_04.c.17411.17411.4	45	125	80	3913.04	979.269	4	-2	0.43	0	23.14
ZMSPILGYWK-IKGLVQPTR-a1-b2	pr|PROT02|GST-Pxr1	pr|PROT02|GST-Pxr1	intra-protein xl	211006_LU02_aleitner_Prp43_05.c.11754.11754.3_211006_LU02_aleitner_Prp43_05.c.11657.11657.3	1	11	10	2242.25	748.424	3	-3.2	0.32	0.64	23.02
ESKISEELDTQRK-LNGKESK-a3-b4	pr|PROT02|GST-Pxr1	pr|PROT02|GST-Pxr1	intra-protein xl	211006_LU02_aleitner_Prp43_04.c.02329.02329.4_211006_LU02_aleitner_Prp43_04.c.02320.02320.4	335	332	3	2474.28	619.578	4	-2.2	0.13	0	23.01
KALASGFFMQVAK-VDRLNELKQGK-a1-b8	pr|PROT01|His-HRV-Prp43	pr|PROT01|His-HRV-Prp43	intra-protein xl	211006_LU02_aleitner_Prp43_05.c.07857.07857.3_211006_LU02_aleitner_Prp43_05.c.07837.07837.3	687	791	104	2833.55	945.524	3	-1.4	0.18	0	22.77
IRVESLLVSPISKASAQQR-QKVYNPR-a13-b2	pr|PROT01|His-HRV-Prp43	pr|PROT01|His-HRV-Prp43	intra-protein xl	211006_LU02_aleitner_Prp43_04.c.06298.06298.3_211006_LU02_aleitner_Prp43_04.c.06287.06287.3	455	437	18	3122.75	1041.92	3	-2	0.13	0	22.44
LYTEEAFQKELIEQSYPEILR-SGAKGYITVK-a9-b4	pr|PROT01|His-HRV-Prp43	pr|PROT01|His-HRV-Prp43	intra-protein xl	211006_LU02_aleitner_Prp43_05.c.12172.12172.4_211006_LU02_aleitner_Prp43_05.c.12163.12163.4	484	705	221	3758.96	940.747	4	-2.6	0.28	0	21.92
LYTEEAFQKELIEQSYPEILR-IRVESLLVSPISKASAQQR-a9-b13	pr|PROT01|His-HRV-Prp43	pr|PROT01|His-HRV-Prp43	intra-protein xl	211006_LU02_aleitner_Prp43_05.c.13636.13636.4_211006_LU02_aleitner_Prp43_05.c.13606.13606.4	484	455	29	4817.58	1205.4	4	-1.6	0.23	0	21.49
HHTSAEEAQKLEDGKINPFTGR-EFTPKYVDILK-a10-b5	pr|PROT01|His-HRV-Prp43	pr|PROT01|His-HRV-Prp43	intra-protein xl	211006_LU02_aleitner_Prp43_04.c.07517.07517.4_211006_LU02_aleitner_Prp43_04.c.07786.07786.4	102	119	17	3954	989.507	4	-5	0.19	0.6	21.13
LLLEYLEEKYEEHLYERDEGDK-ZMSPILGYWK-a9-b1	pr|PROT02|GST-Pxr1	pr|PROT02|GST-Pxr1	intra-protein xl	211006_LU02_aleitner_Prp43_04.c.15922.15922.4_211006_LU02_aleitner_Prp43_04.c.15911.15911.4	27	1	26	4043.97	1012	4	-1.2	0.12	0	20.76
TLATDILMGLLKQVVK-QKVYNPR-a12-b2	pr|PROT01|His-HRV-Prp43	pr|PROT01|His-HRV-Prp43	intra-protein xl	211006_LU02_aleitner_Prp43_04.c.16851.16851.3_211006_LU02_aleitner_Prp43_04.c.16852.16852.3	269	437	168	2783.59	928.873	3	-1.3	0.13	0	20.63
KALASGFFMQVAK-GDVKLSLER-a1-b4	pr|PROT01|His-HRV-Prp43	pr|PROT01|His-HRV-Prp43	intra-protein xl	211006_LU02_aleitner_Prp43_05.c.09337.09337.4_211006_LU02_aleitner_Prp43_05.c.09299.09299.4	687	774	87	2550.38	638.603	4	-2.2	0.11	0.77	19.65
LLLEYLEEKYEEHLYER-IEAIPQIDKYLK-a9-b9	pr|PROT02|GST-Pxr1	pr|PROT02|GST-Pxr1	intra-protein xl	211006_LU02_aleitner_Prp43_04.c.14897.14897.5_211006_LU02_aleitner_Prp43_04.c.14944.14944.5	27	191	164	3836.01	768.209	5	-3.4	0.16	0	19.23
AITQLILNLVEGSPIKLIDGGK-VVESSSYYGKGYQDVEHR-a16-b10	sp|P77398|ARNA_ECOLI	sp|P77398|ARNA_ECOLI	intra-protein xl	211006_LU02_aleitner_Prp43_05.c.16178.16178.4_211006_LU02_aleitner_Prp43_05.c.16171.16171.4	526	611	85	4531.38	1133.85	4	-0.6	0.23	0.66	16.53		contaminant
QHPLPSEEPLVHHDAGEFKGLQR-HHTSAEEAQKLEDGK-a19-b10	pr|PROT01|His-HRV-Prp43	pr|PROT01|His-HRV-Prp43	intra-protein xl	211006_LU02_aleitner_Prp43_05.c.03792.03792.6_211006_LU02_aleitner_Prp43_05.c.03755.03755.6	88	102	14	4437.16	740.535	6	-2	0.24	0	16.26

## Sheet: Tma23 0.25 mM DSS
Id	Protein1	Protein2	XLType	Spectrum	AbsPos1	AbsPos2	deltaAA	Mr	Mz	z	Error_rel[ppm]	TIC	deltaS	ld-Score
IRVESLLVSPISKASAQQR-GEGLKGTITNLGK-a13-b5	pr|PROT01|His-HRV-Prp43	pr|PROT02|GST-Tma23	inter-protein xl	211006_LU02_aleitner_Prp43_10.c.09238.09238.4_211006_LU02_aleitner_Prp43_10.c.09190.09190.4	455	334		3505.97	877.501	4	-2.9	0.35	0.84	28.69
LEDGKINPFTGR-YVDILKIR-a5-b6	pr|PROT01|His-HRV-Prp43	pr|PROT01|His-HRV-Prp43	intra-protein xl	211006_LU02_aleitner_Prp43_10.c.09801.09801.4_211006_LU02_aleitner_Prp43_10.c.09777.09777.4	107	125	18	2502.38	626.602	4	-2.8	0.26	0	35.32
VDFLSKLPEMLK-IKGLVQPTR-a6-b2	pr|PROT02|GST-Tma23	pr|PROT02|GST-Tma23	intra-protein xl	211006_LU02_aleitner_Prp43_10.c.12065.12065.3_211006_LU02_aleitner_Prp43_10.c.12052.12052.3	125	11	114	2567.47	856.831	3	-2.6	0.46	0.7	34.41
VDFLSKLPEMLK-IAYSKDFETLK-a6-b5	pr|PROT02|GST-Tma23	pr|PROT02|GST-Tma23	intra-protein xl	211006_LU02_aleitner_Prp43_11.c.12863.12863.4_211006_LU02_aleitner_Prp43_11.c.12840.12840.4	125	113	12	2870.53	718.641	4	-2.1	0.42	0.68	34.39
EKVDRLNELK-GDVKLSLER-a2-b4	pr|PROT01|His-HRV-Prp43	pr|PROT01|His-HRV-Prp43	intra-protein xl	211006_LU02_aleitner_Prp43_10.c.04823.04823.3_211006_LU02_aleitner_Prp43_10.c.04780.04780.3	783	774	9	2396.32	799.781	3	-3.1	0.38	0.76	33.79
GDVKLSLER-EKVDR-a4-b2	pr|PROT01|His-HRV-Prp43	pr|PROT01|His-HRV-Prp43	intra-protein xl	211006_LU02_aleitner_Prp43_11.c.02817.02817.3_211006_LU02_aleitner_Prp43_11.c.02787.02787.3	774	783	9	1798.97	600.666	3	-2.9	0.44	0	33.58
KALASGFFMQVAK-LNELKQGK-a1-b5	pr|PROT01|His-HRV-Prp43	pr|PROT01|His-HRV-Prp43	intra-protein xl	211006_LU02_aleitner_Prp43_11.c.07400.07400.3_211006_LU02_aleitner_Prp43_11.c.07350.07350.3	687	791	104	2463.35	822.124	3	-2.7	0.54	0.66	33.55
KALASGFFMQVAK-VDRLNELKQGK-a1-b8	pr|PROT01|His-HRV-Prp43	pr|PROT01|His-HRV-Prp43	intra-protein xl	211006_LU02_aleitner_Prp43_10.c.07684.07684.3_211006_LU02_aleitner_Prp43_10.c.07652.07652.3	687	791	104	2833.55	945.524	3	-1.6	0.33	0.66	33.06
IAYSKDFETLK-IKGLVQPTR-a5-b2	pr|PROT02|GST-Tma23	pr|PROT02|GST-Tma23	intra-protein xl	211006_LU02_aleitner_Prp43_10.c.06403.06403.3_211006_LU02_aleitner_Prp43_10.c.06372.06372.3	113	11	102	2462.38	821.8	3	-1.3	0.48	0	32.61
YNLELNTTDYESPKYFDNIR-KALASGFFXQVAK-a14-b1	pr|PROT01|His-HRV-Prp43	pr|PROT01|His-HRV-Prp43	intra-protein xl	211006_LU02_aleitner_Prp43_11.c.11201.11201.4_211006_LU02_aleitner_Prp43_11.c.11160.11160.4	680	687	7	4044.98	1012.25	4	-1.6	0.4	0.74	32.41
DFETLKVDFLSK-IKGLVQPTR-a6-b2	pr|PROT02|GST-Tma23	pr|PROT02|GST-Tma23	intra-protein xl	211006_LU02_aleitner_Prp43_11.c.12163.12163.3_211006_LU02_aleitner_Prp43_11.c.12115.12115.3	119	11	108	2589.43	864.153	3	-2.5	0.53	0	32.37
KRIEAIPQIDK-YLKSSK-a1-b3	pr|PROT02|GST-Tma23	pr|PROT02|GST-Tma23	intra-protein xl	211006_LU02_aleitner_Prp43_10.c.03357.03357.3_211006_LU02_aleitner_Prp43_10.c.03246.03246.3	181	194	13	2172.25	725.09	3	-2.8	0.41	0.67	32.06
EFTPKYVDILK-FENKTSNK-a5-b4	pr|PROT01|His-HRV-Prp43	pr|PROT01|His-HRV-Prp43	intra-protein xl	211006_LU02_aleitner_Prp43_11.c.06668.06668.3_211006_LU02_aleitner_Prp43_11.c.06640.06640.3	119	218	99	2456.28	819.767	3	-2	0.31	0	31.84
LFDGHLKNLDVSTDSNNGSIK-WFVKGEGLK-a7-b4	pr|PROT02|GST-Tma23	pr|PROT02|GST-Tma23	intra-protein xl	211006_LU02_aleitner_Prp43_10.c.08291.08291.5_211006_LU02_aleitner_Prp43_10.c.08227.08227.5	291	329	38	3473.78	695.763	5	-2.3	0.29	0	31.24
SGAKGYITVK-TSNKTILK-a4-b4	pr|PROT01|His-HRV-Prp43	pr|PROT01|His-HRV-Prp43	intra-protein xl	211006_LU02_aleitner_Prp43_10.c.03771.03771.3_211006_LU02_aleitner_Prp43_10.c.03719.03719.3	705	222	483	2064.18	689.067	3	-3.1	0.26	0	31.12
FTQNEAVATAVSKSSSPLYR-GEGLKGTITNLGK-a13-b5	pr|PROT02|GST-Tma23	pr|PROT02|GST-Tma23	intra-protein xl	211006_LU02_aleitner_Prp43_10.c.09233.09233.4_211006_LU02_aleitner_Prp43_10.c.09230.09230.4	318	334	16	3579.87	895.975	4	-2.7	0.27	0	30.89
IRVESLLVSPISKASAQQR-QKVYNPR-a13-b2	pr|PROT01|His-HRV-Prp43	pr|PROT01|His-HRV-Prp43	intra-protein xl	211006_LU02_aleitner_Prp43_11.c.06341.06341.4_211006_LU02_aleitner_Prp43_11.c.06320.06320.4	455	437	18	3122.75	781.696	4	-1.3	0.3	0	30.63
YIADKHNMLGGCPK-ZMSPILGYWK-a5-b1	pr|PROT02|GST-Tma23	pr|PROT02|GST-Tma23	intra-protein xl	211006_LU02_aleitner_Prp43_11.c.10296.10296.4_211006_LU02_aleitner_Prp43_11.c.10251.10251.4	78	1	77	2834.39	709.605	4	-1.9	0.47	0	30.18
WFVKGEGLK-RPILVKHK-a4-b6	pr|PROT02|GST-Tma23	pr|PROT02|GST-Tma23	intra-protein xl	211006_LU02_aleitner_Prp43_11.c.03849.03849.5_211006_LU02_aleitner_Prp43_11.c.03816.03816.5	329	261	68	2190.3	439.067	5	-3.2	0.39	0	30.16
GDVKLSLER-LNELKQGK-a4-b5	pr|PROT01|His-HRV-Prp43	pr|PROT01|His-HRV-Prp43	intra-protein xl	211006_LU02_aleitner_Prp43_10.c.04191.04191.4_211006_LU02_aleitner_Prp43_10.c.04164.04164.4	774	791	17	2082.16	521.548	4	-3.2	0.43	0	29.89
VESLLVSPISKASAQQR-YVDILKIR-a11-b6	pr|PROT01|His-HRV-Prp43	pr|PROT01|His-HRV-Prp43	intra-protein xl	211006_LU02_aleitner_Prp43_10.c.10079.10079.4_211006_LU02_aleitner_Prp43_10.c.10065.10065.4	455	125	330	2968.7	743.181	4	-0.5	0.33	0	29.77
TRPGKCFR-YVDILKIR-a5-b6	pr|PROT01|His-HRV-Prp43	pr|PROT01|His-HRV-Prp43	intra-protein xl	211006_LU02_aleitner_Prp43_11.c.04863.04863.5_211006_LU02_aleitner_Prp43_11.c.04825.04825.5	472	125	347	2177.21	436.45	5	-2.3	0.35	0	29.74
KRIEAIPQIDK-WFVKGEGLK-a1-b4	pr|PROT02|GST-Tma23	pr|PROT02|GST-Tma23	intra-protein xl	211006_LU02_aleitner_Prp43_11.c.06544.06544.3_211006_LU02_aleitner_Prp43_11.c.06479.06479.3	181	329	148	2510.42	837.814	3	-3.6	0.28	0	29.66
LNELKQGK-EKVDR-a5-b2	pr|PROT01|His-HRV-Prp43	pr|PROT01|His-HRV-Prp43	intra-protein xl	211006_LU02_aleitner_Prp43_11.c.01008.01008.3_211006_LU02_aleitner_Prp43_11.c.01088.01088.3	791	783	8	1711.94	571.654	3	-4.7	0.16	0	29.16
IAYSKDFETLK-WFVKGEGLK-a5-b4	pr|PROT02|GST-Tma23	pr|PROT02|GST-Tma23	intra-protein xl	211006_LU02_aleitner_Prp43_10.c.08334.08334.4_211006_LU02_aleitner_Prp43_10.c.08279.08279.4	113	329	216	2514.34	629.592	4	-1.8	0.43	0	29.02
GEGLKGTITNLGK-EGGLKRPILVK-a5-b5	pr|PROT02|GST-Tma23	pr|PROT02|GST-Tma23	intra-protein xl	211006_LU02_aleitner_Prp43_10.c.06436.06436.4_211006_LU02_aleitner_Prp43_10.c.06398.06398.4	334	255	79	2633.54	659.393	4	-3.1	0.33	0	28.73
TSNKTILK-YVDILKIR-a4-b6	pr|PROT01|His-HRV-Prp43	pr|PROT01|His-HRV-Prp43	intra-protein xl	211006_LU02_aleitner_Prp43_10.c.06651.06651.3_211006_LU02_aleitner_Prp43_10.c.06620.06620.3	222	125	97	2060.22	687.747	3	-2.7	0.49	0	28.63
EGGLKRPILVK-WFVKGEGLK-a5-b4	pr|PROT02|GST-Tma23	pr|PROT02|GST-Tma23	intra-protein xl	211006_LU02_aleitner_Prp43_11.c.06330.06330.3_211006_LU02_aleitner_Prp43_11.c.06272.06272.3	255	329	74	2409.41	804.145	3	-1.4	0.21	0	28.49
YNLELNTTDYESPKYFDNIR-LNELKQGK-a14-b5	pr|PROT01|His-HRV-Prp43	pr|PROT01|His-HRV-Prp43	intra-protein xl	211006_LU02_aleitner_Prp43_11.c.08587.08587.4_211006_LU02_aleitner_Prp43_11.c.08612.08612.4	680	791	111	3560.76	891.198	4	-1.8	0.3	0	28.45
EGGLKRPILVK-IAYSKDFETLK-a5-b5	pr|PROT02|GST-Tma23	pr|PROT02|GST-Tma23	intra-protein xl	211006_LU02_aleitner_Prp43_11.c.06150.06150.5_211006_LU02_aleitner_Prp43_11.c.06095.06095.5	255	113	142	2660.51	533.11	5	-2.6	0.19	0	28.45
VAEEMDVKLGEEVGYSIR-FENKTSNK-a8-b4	pr|PROT01|His-HRV-Prp43	pr|PROT01|His-HRV-Prp43	intra-protein xl	211006_LU02_aleitner_Prp43_10.c.07669.07669.4_211006_LU02_aleitner_Prp43_10.c.07456.07456.4	204	218	14	3127.53	782.891	4	-2.3	0.48	0	28.27
VAEEMDVKLGEEVGYSIR-TSNKTILK-a8-b4	pr|PROT01|His-HRV-Prp43	pr|PROT01|His-HRV-Prp43	intra-protein xl	211006_LU02_aleitner_Prp43_10.c.08340.08340.3_211006_LU02_aleitner_Prp43_10.c.08297.08297.3	204	222	18	3064.59	1022.54	3	-1.7	0.46	0	28.23
IRVESLLVSPISKASAQQR-FENKTSNK-a13-b4	pr|PROT01|His-HRV-Prp43	pr|PROT01|His-HRV-Prp43	intra-protein xl	211006_LU02_aleitner_Prp43_10.c.06206.06206.4_211006_LU02_aleitner_Prp43_10.c.06130.06130.4	455	218	237	3185.73	797.441	4	-2.7	0.4	0	27.81
HHTSAEEAQKLEDGKINPFTGR-YVDILKIR-a15-b6	pr|PROT01|His-HRV-Prp43	pr|PROT01|His-HRV-Prp43	intra-protein xl	211006_LU02_aleitner_Prp43_11.c.07192.07192.5_211006_LU02_aleitner_Prp43_11.c.07152.07152.5	107	125	18	3620.89	725.185	5	-1.9	0.13	0	27.47
TILKYMTDGMLLR-FENKTSNK-a4-b4	pr|PROT01|His-HRV-Prp43	pr|PROT01|His-HRV-Prp43	intra-protein xl	211006_LU02_aleitner_Prp43_11.c.08714.08714.3_211006_LU02_aleitner_Prp43_11.c.08712.08712.3	226	218	8	2658.37	887.132	3	-1.7	0.36	0	26.96
LEDGKINPFTGR-YVDILKIRR-a5-b6	pr|PROT01|His-HRV-Prp43	pr|PROT01|His-HRV-Prp43	intra-protein xl	211006_LU02_aleitner_Prp43_10.c.07906.07906.5_211006_LU02_aleitner_Prp43_10.c.07883.07883.5	107	125	18	2658.48	532.704	5	-2.4	0.29	0	26.95
YVDILKIR-QKVYNPR-a6-b2	pr|PROT01|His-HRV-Prp43	pr|PROT01|His-HRV-Prp43	intra-protein xl	211006_LU02_aleitner_Prp43_11.c.05713.05713.4_211006_LU02_aleitner_Prp43_11.c.05712.05712.4	125	437	312	2060.17	516.051	4	-3	0.46	0	26.91
LEDGKINPFTGR-EFTPKYVDILK-a5-b5	pr|PROT01|His-HRV-Prp43	pr|PROT01|His-HRV-Prp43	intra-protein xl	211006_LU02_aleitner_Prp43_10.c.10537.10537.4_211006_LU02_aleitner_Prp43_10.c.10511.10511.4	107	119	12	2835.5	709.883	4	-1.1	0.3	0	26.87
KFELGLEFPNLPYYIDGDVK-IKGLVQPTR-a1-b2	pr|PROT02|GST-Tma23	pr|PROT02|GST-Tma23	intra-protein xl	211006_LU02_aleitner_Prp43_10.c.12889.12889.4_211006_LU02_aleitner_Prp43_10.c.12869.12869.4	45	11	34	3504.89	877.229	4	-1.2	0.36	0	26.65
YNLELNTTDYESPKYFDNIR-KALASGFFMQVAK-a14-b1	pr|PROT01|His-HRV-Prp43	pr|PROT01|His-HRV-Prp43	intra-protein xl	211006_LU02_aleitner_Prp43_10.c.11826.11826.4_211006_LU02_aleitner_Prp43_10.c.11785.11785.4	680	687	7	4028.98	1008.25	4	-2.2	0.24	0	26.4
LLLEYLEEKYEEHLYER-ZMSPILGYWK-a9-b1	pr|PROT02|GST-Tma23	pr|PROT02|GST-Tma23	intra-protein xl	211006_LU02_aleitner_Prp43_10.c.15358.15358.3_211006_LU02_aleitner_Prp43_10.c.15334.15334.3	27	1	26	3499.76	1167.59	3	-0.9	0.29	0	26.36
KISLEGDQLVR-TRPGKCFR-a1-b5	pr|PROT01|His-HRV-Prp43	pr|PROT01|His-HRV-Prp43	intra-protein xl	211006_LU02_aleitner_Prp43_11.c.03885.03885.4_211006_LU02_aleitner_Prp43_11.c.03846.03846.4	359	472	113	2415.3	604.833	4	-2.4	0.29	0	26.08
KGLGNAPGGNDGEAWWER-WFVKGEGLK-a1-b4	pr|PROT02|GST-Tma23	pr|PROT02|GST-Tma23	intra-protein xl	211006_LU02_aleitner_Prp43_10.c.09286.09286.4_211006_LU02_aleitner_Prp43_10.c.09270.09270.4	267	329	62	3113.53	779.389	4	-3.1	0.44	0	26.06
GEGLKGTITNLGK-WFVKGEGLK-a5-b4	pr|PROT02|GST-Tma23	pr|PROT02|GST-Tma23	intra-protein xl	211006_LU02_aleitner_Prp43_11.c.08681.08681.4_211006_LU02_aleitner_Prp43_11.c.08649.08649.4	334	329	5	2487.37	622.85	4	-2	0.3	0.72	26
FTQNEAVATAVSKSSSPLYR-WFVKGEGLK-a13-b4	pr|PROT02|GST-Tma23	pr|PROT02|GST-Tma23	intra-protein xl	211006_LU02_aleitner_Prp43_10.c.09327.09327.4_211006_LU02_aleitner_Prp43_10.c.09256.09256.4	318	329	11	3355.74	839.943	4	-1.1	0.27	0	25.5
VDFLSKLPEXLK-IAYSKDFETLK-a6-b5	pr|PROT02|GST-Tma23	pr|PROT02|GST-Tma23	intra-protein xl	211006_LU02_aleitner_Prp43_10.c.11025.11025.4_211006_LU02_aleitner_Prp43_10.c.10960.10960.4	125	113	12	2886.53	722.639	4	-3.3	0.32	0	25.35
HHTSAEEAQKLEDGKINPFTGR-EFTPKYVDILK-a15-b5	pr|PROT01|His-HRV-Prp43	pr|PROT01|His-HRV-Prp43	intra-protein xl	211006_LU02_aleitner_Prp43_11.c.07902.07902.5_211006_LU02_aleitner_Prp43_11.c.07857.07857.5	107	119	12	3954	791.808	5	-3.4	0.55	0.71	25.24
KGLGNAPGGNDGEAWWER-KRIEAIPQIDK-a1-b1	pr|PROT02|GST-Tma23	pr|PROT02|GST-Tma23	intra-protein xl	211006_LU02_aleitner_Prp43_10.c.07244.07244.4_211006_LU02_aleitner_Prp43_10.c.07205.07205.4	267	181	86	3360.71	841.186	4	-2.1	0.34	0	24.74
LFDGHLKNLDVSTDSNNGSIK-FTQNEAVATAVSKSSSPLYR-a7-b13	pr|PROT02|GST-Tma23	pr|PROT02|GST-Tma23	intra-protein xl	211006_LU02_aleitner_Prp43_11.c.08899.08899.5_211006_LU02_aleitner_Prp43_11.c.08829.08829.5	291	318	27	4566.28	914.263	5	-2.1	0.3	0	24.73
ALASGFFMQVAKK-EKVDRLNELK-a12-b2	pr|PROT01|His-HRV-Prp43	pr|PROT01|His-HRV-Prp43	intra-protein xl	211006_LU02_aleitner_Prp43_10.c.07561.07561.4_211006_LU02_aleitner_Prp43_10.c.07507.07507.4	699	783	84	2777.51	695.384	4	-3	0.23	0	24.72
FTQNEAVATAVSKSSSPLYR-IKGLVQPTR-a13-b2	pr|PROT02|GST-Tma23	pr|PROT02|GST-Tma23	intra-protein xl	211006_LU02_aleitner_Prp43_10.c.07777.07777.4_211006_LU02_aleitner_Prp43_10.c.07686.07686.4	318	11	307	3303.78	826.952	4	-1.9	0.24	0	24.71
EYLISYGWKEGEAFR-RPILVKHK-a9-b6	pr|PROT02|GST-Tma23	pr|PROT02|GST-Tma23	intra-protein xl	211006_LU02_aleitner_Prp43_10.c.06849.06849.3_211006_LU02_aleitner_Prp43_10.c.06844.06844.3	244	261	17	2974.61	992.543	3	-0.6	0.3	0	24.69
LFDGHLKNLDVSTDSNNGSIK-GEGLKGTITNLGK-a7-b5	pr|PROT02|GST-Tma23	pr|PROT02|GST-Tma23	intra-protein xl	211006_LU02_aleitner_Prp43_11.c.08295.08295.4_211006_LU02_aleitner_Prp43_11.c.08236.08236.4	291	334	43	3697.91	925.486	4	-0.7	0.29	0.38	23.97
EYLISYGWKEGEAFR-IKGLVQPTR-a9-b2	pr|PROT02|GST-Tma23	pr|PROT02|GST-Tma23	intra-protein xl	211006_LU02_aleitner_Prp43_10.c.09688.09688.3_211006_LU02_aleitner_Prp43_10.c.09676.09676.3	244	11	233	2995.57	999.532	3	-2.6	0.43	0	23.65
KFELGLEFPNLPYYIDGDVK-VDFLSKLPEMLK-a1-b6	pr|PROT02|GST-Tma23	pr|PROT02|GST-Tma23	intra-protein xl	211006_LU02_aleitner_Prp43_11.c.15619.15619.4_211006_LU02_aleitner_Prp43_11.c.15628.15628.4	45	125	80	3913.05	979.269	4	-1.7	0.36	0	23.54
WFVKGEGLK-WFVKGEGLK-a4-b4	pr|PROT02|GST-Tma23	pr|PROT02|GST-Tma23	intra-protein xl	211006_LU02_aleitner_Prp43_11.c.08704.08704.4_211006_LU02_aleitner_Prp43_11.c.08664.08664.4	329	329	0	2263.23	566.816	4	-3.8	0.19	0	23.31
NLDVSTDSNNGSIKFTQNEAVATAVSK-GEGLKGTITNLGK-a14-b5	pr|PROT02|GST-Tma23	pr|PROT02|GST-Tma23	intra-protein xl	211006_LU02_aleitner_Prp43_11.c.08846.08846.4_211006_LU02_aleitner_Prp43_11.c.08845.08845.4	305	334	29	4234.15	1059.55	4	-1.8	0.19	0.68	22.64
ZMSPILGYWK-IKGLVQPTR-a1-b2	pr|PROT02|GST-Tma23	pr|PROT02|GST-Tma23	intra-protein xl	211006_LU02_aleitner_Prp43_11.c.11206.11206.3_211006_LU02_aleitner_Prp43_11.c.11159.11159.3	1	11	10	2242.25	748.425	3	-1.8	0.3	0.8	22.57
DNQDVLIHPSTVLGHDAEWVIYNEFVLTSKNYIR-SGAKGYITVK-a30-b4	pr|PROT01|His-HRV-Prp43	pr|PROT01|His-HRV-Prp43	intra-protein xl	211006_LU02_aleitner_Prp43_10.c.14289.14289.5_211006_LU02_aleitner_Prp43_10.c.14418.14418.5	741	705	36	5145.64	1030.14	5	-1.3	0.29	0	22.32
KGLGNAPGGNDGEAWWER-GEGLKGTITNLGK-a1-b5	pr|PROT02|GST-Tma23	pr|PROT02|GST-Tma23	intra-protein xl	211006_LU02_aleitner_Prp43_10.c.09204.09204.4_211006_LU02_aleitner_Prp43_10.c.09156.09156.4	267	334	67	3337.66	835.423	4	-2.8	0.33	0	22.25
LYTEEAFQKELIEQSYPEILR-IRVESLLVSPISKASAQQR-a9-b13	pr|PROT01|His-HRV-Prp43	pr|PROT01|His-HRV-Prp43	intra-protein xl	211006_LU02_aleitner_Prp43_10.c.12651.12651.5_211006_LU02_aleitner_Prp43_10.c.12617.12617.5	484	455	29	4817.58	964.524	5	-1.4	0.23	0	22.11
NLDVSTDSNNGSIKFTQNEAVATAVSK-WFVKGEGLK-a14-b4	pr|PROT02|GST-Tma23	pr|PROT02|GST-Tma23	intra-protein xl	211006_LU02_aleitner_Prp43_11.c.08854.08854.4_211006_LU02_aleitner_Prp43_11.c.08858.08858.4	305	329	24	4010.02	1003.51	4	-2.7	0.13	0	22.09
QHPLPSEEPLVHHDAGEFKGLQR-HHTSAEEAQKLEDGK-a19-b10	pr|PROT01|His-HRV-Prp43	pr|PROT01|His-HRV-Prp43	intra-protein xl	211006_LU02_aleitner_Prp43_11.c.03383.03383.7_211006_LU02_aleitner_Prp43_11.c.03331.03331.7	88	102	14	4437.17	634.889	7	-1.5	0.14	0.43	21.37
EKVDRLNELK-YVDILKIR-a2-b6	pr|PROT01|His-HRV-Prp43	pr|PROT01|His-HRV-Prp43	intra-protein xl	211006_LU02_aleitner_Prp43_11.c.06592.06592.4_211006_LU02_aleitner_Prp43_11.c.06556.06556.4	783	125	658	2399.37	600.851	4	-3.3	0.37	0	20.96
ALASGFFXQVAKK-EKVDRLNELK-a12-b2	pr|PROT01|His-HRV-Prp43	pr|PROT01|His-HRV-Prp43	intra-protein xl	211006_LU02_aleitner_Prp43_11.c.06665.06665.4_211006_LU02_aleitner_Prp43_11.c.06603.06603.4	699	783	84	2793.5	699.382	4	-4.6	0.15	0	20.95
EYLISYGWKEGEAFR-GEGLKGTITNLGK-a9-b5	pr|PROT02|GST-Tma23	pr|PROT02|GST-Tma23	intra-protein xl	211006_LU02_aleitner_Prp43_10.c.11038.11038.3_211006_LU02_aleitner_Prp43_10.c.11031.11031.3	244	334	90	3271.67	1091.57	3	-1.2	0.26	0	20.85
LLLEYLEEKYEEHLYERDEGDK-ZMSPILGYWK-a9-b1	pr|PROT02|GST-Tma23	pr|PROT02|GST-Tma23	intra-protein xl	211006_LU02_aleitner_Prp43_10.c.14530.14530.5_211006_LU02_aleitner_Prp43_10.c.14504.14504.5	27	1	26	4043.97	809.801	5	-2	0.29	0	20.77
AITQLILNLVEGSPIKLIDGGK-VVESSSYYGKGYQDVEHR-a16-b10	sp|P77398|ARNA_ECOLI	sp|P77398|ARNA_ECOLI	intra-protein xl	211006_LU02_aleitner_Prp43_10.c.14569.14569.4_211006_LU02_aleitner_Prp43_10.c.14545.14545.4	526	611	85	4531.37	1133.85	4	-3.5	0.24	0	19.49		contaminant
VVESSSYYGKGYQDVEHR-YFDEDHSNLIVGPVNKPR-a10-b16	sp|P77398|ARNA_ECOLI	sp|P77398|ARNA_ECOLI	intra-protein xl	211006_LU02_aleitner_Prp43_11.c.06217.06217.4_211006_LU02_aleitner_Prp43_11.c.06132.06132.4	611	458	153	4339.08	1085.78	4	-0.5	0.2	0	19.14		contaminant
QHPLPSEEPLVHHDAGEFKGLQR-LEDGKINPFTGR-a19-b5	pr|PROT01|His-HRV-Prp43	pr|PROT01|His-HRV-Prp43	intra-protein xl	211006_LU02_aleitner_Prp43_11.c.06172.06172.5_211006_LU02_aleitner_Prp43_11.c.06134.06134.5	88	107	19	4104.07	821.822	5	-3.1	0.29	0	18.91
LFDGHLKNLDVSTDSNNGSIK-KGLGNAPGGNDGEAWWER-a7-b1	pr|PROT02|GST-Tma23	pr|PROT02|GST-Tma23	intra-protein xl	211006_LU02_aleitner_Prp43_10.c.08761.08761.4_211006_LU02_aleitner_Prp43_10.c.08747.08747.4	291	267	24	4324.07	1082.03	4	-2	0.25	0	18.89
TILKYMTDGMLLR-EFTPKYVDILK-a4-b5	pr|PROT01|His-HRV-Prp43	pr|PROT01|His-HRV-Prp43	intra-protein xl	211006_LU02_aleitner_Prp43_11.c.12828.12828.4_211006_LU02_aleitner_Prp43_11.c.12812.12812.4	226	119	107	3043.63	761.915	4	-2.6	0.18	0	18.67
EGGLKRPILVK-KRIEAIPQIDK-a5-b1	pr|PROT02|GST-Tma23	pr|PROT02|GST-Tma23	intra-protein xl	211006_LU02_aleitner_Prp43_10.c.04745.04745.4_211006_LU02_aleitner_Prp43_10.c.04767.04767.4	255	181	74	2656.59	665.156	4	-3	0.11	0	18.07

## Sheet: Tma23 1 mM DSS
Id	Protein1	Protein2	XLType	Spectrum	AbsPos1	AbsPos2	deltaAA	Mr	Mz	z	Error_rel[ppm]	TIC	deltaS	ld-Score
IRVESLLVSPISKASAQQR-GEGLKGTITNLGK-a13-b5	pr|PROT01|His-HRV-Prp43	pr|PROT02|GST-Tma23	inter-protein xl	211006_LU02_aleitner_Prp43_13.c.08287.08287.4_211006_LU02_aleitner_Prp43_13.c.08239.08239.4	455	334		3505.98	877.502	4	-1.6	0.38	0	27.18
WFVKGEGLK-TRPGKCFR-a4-b5	pr|PROT02|GST-Tma23	pr|PROT01|His-HRV-Prp43	inter-protein xl	211006_LU02_aleitner_Prp43_14.c.04068.04068.3_211006_LU02_aleitner_Prp43_14.c.04028.04028.3	329	472		2221.18	741.399	3	-3.7	0.4	0	25.75
SNLSSTVLELKK-WFVKGEGLK-a11-b4	pr|PROT01|His-HRV-Prp43	pr|PROT02|GST-Tma23	inter-protein xl	211006_LU02_aleitner_Prp43_13.c.08558.08558.3_211006_LU02_aleitner_Prp43_13.c.08504.08504.3	507	329		2518.4	840.473	3	-3.4	0.32	0	23.41
FTQNEAVATAVSKSSSPLYR-KISLEGDQLVR-a13-b1	pr|PROT02|GST-Tma23	pr|PROT01|His-HRV-Prp43	inter-protein xl	211006_LU02_aleitner_Prp43_13.c.07821.07821.4_211006_LU02_aleitner_Prp43_13.c.07835.07835.4	318	359		3549.86	888.472	4	-3.4	0.3	0	22.48
IRVESLLVSPISKASAQQR-QKVYNPR-a13-b2	pr|PROT01|His-HRV-Prp43	pr|PROT01|His-HRV-Prp43	intra-protein xl	211006_LU02_aleitner_Prp43_14.c.05891.05891.4_211006_LU02_aleitner_Prp43_14.c.05832.05832.4	455	437	18	3122.75	781.695	4	-2.5	0.35	0	35.32
LEDGKINPFTGR-YVDILKIR-a5-b6	pr|PROT01|His-HRV-Prp43	pr|PROT01|His-HRV-Prp43	intra-protein xl	211006_LU02_aleitner_Prp43_14.c.09071.09071.3_211006_LU02_aleitner_Prp43_14.c.09018.09018.3	107	125	18	2502.38	835.135	3	-1.7	0.57	0.31	34.83
IRVESLLVSPISKASAQQR-KISLEGDQLVR-a13-b1	pr|PROT01|His-HRV-Prp43	pr|PROT01|His-HRV-Prp43	intra-protein xl	211006_LU02_aleitner_Prp43_13.c.07760.07760.5_211006_LU02_aleitner_Prp43_13.c.07737.07737.5	455	359	96	3475.97	696.201	5	-1.9	0.45	0.87	34.33
KRIEAIPQIDK-YLKSSK-a1-b3	pr|PROT02|GST-Tma23	pr|PROT02|GST-Tma23	intra-protein xl	211006_LU02_aleitner_Prp43_13.c.03025.03025.3_211006_LU02_aleitner_Prp43_13.c.03010.03010.3	181	194	13	2172.25	725.09	3	-2.8	0.43	0	33.87
VDFLSKLPEMLK-IKGLVQPTR-a6-b2	pr|PROT02|GST-Tma23	pr|PROT02|GST-Tma23	intra-protein xl	211006_LU02_aleitner_Prp43_13.c.11108.11108.4_211006_LU02_aleitner_Prp43_13.c.11097.11097.4	125	11	114	2567.47	642.875	4	-2.1	0.39	0.74	33.47
IAYSKDFETLK-IKGLVQPTR-a5-b2	pr|PROT02|GST-Tma23	pr|PROT02|GST-Tma23	intra-protein xl	211006_LU02_aleitner_Prp43_14.c.05933.05933.3_211006_LU02_aleitner_Prp43_14.c.05902.05902.3	113	11	102	2462.37	821.799	3	-2.4	0.39	0	33.19
KISLEGDQLVR-FENKTSNK-a1-b4	pr|PROT01|His-HRV-Prp43	pr|PROT01|His-HRV-Prp43	intra-protein xl	211006_LU02_aleitner_Prp43_13.c.03878.03878.3_211006_LU02_aleitner_Prp43_13.c.03866.03866.3	359	218	141	2361.25	788.091	3	-1.8	0.38	0	32.93
GDVKLSLER-EKVDR-a4-b2	pr|PROT01|His-HRV-Prp43	pr|PROT01|His-HRV-Prp43	intra-protein xl	211006_LU02_aleitner_Prp43_13.c.02681.02681.3_211006_LU02_aleitner_Prp43_13.c.02654.02654.3	774	783	9	1798.97	600.666	3	-3.2	0.38	0	32.38
HHTSAEEAQKLEDGK-YVDILKIR-a10-b6	pr|PROT01|His-HRV-Prp43	pr|PROT01|His-HRV-Prp43	intra-protein xl	211006_LU02_aleitner_Prp43_13.c.04175.04175.4_211006_LU02_aleitner_Prp43_13.c.04158.04158.4	102	125	23	2835.47	709.876	4	-2	0.53	0	32.32
VESLLVSPISKASAQQR-YVDILKIR-a11-b6	pr|PROT01|His-HRV-Prp43	pr|PROT01|His-HRV-Prp43	intra-protein xl	211006_LU02_aleitner_Prp43_14.c.09263.09263.4_211006_LU02_aleitner_Prp43_14.c.09252.09252.4	455	125	330	2968.69	743.18	4	-1.9	0.29	0	32.25
LNELKQGK-IKEKVDR-a5-b4	pr|PROT01|His-HRV-Prp43	pr|PROT01|His-HRV-Prp43	intra-protein xl	211006_LU02_aleitner_Prp43_14.c.00933.00933.4_211006_LU02_aleitner_Prp43_14.c.00924.00924.4	791	783	8	1953.12	489.288	4	-1.8	0.49	0	31.84
YIADKHNMLGGCPK-ZMSPILGYWK-a5-b1	pr|PROT02|GST-Tma23	pr|PROT02|GST-Tma23	intra-protein xl	211006_LU02_aleitner_Prp43_13.c.09211.09211.4_211006_LU02_aleitner_Prp43_13.c.09168.09168.4	78	1	77	2834.39	709.605	4	-2.4	0.47	0	31.77
DFETLKVDFLSK-IKGLVQPTR-a6-b2	pr|PROT02|GST-Tma23	pr|PROT02|GST-Tma23	intra-protein xl	211006_LU02_aleitner_Prp43_14.c.11377.11377.3_211006_LU02_aleitner_Prp43_14.c.11342.11342.3	119	11	108	2589.44	864.154	3	-1.4	0.49	0	31.7
VDFLSKLPEMLK-IAYSKDFETLK-a6-b5	pr|PROT02|GST-Tma23	pr|PROT02|GST-Tma23	intra-protein xl	211006_LU02_aleitner_Prp43_13.c.11902.11902.4_211006_LU02_aleitner_Prp43_13.c.11877.11877.4	125	113	12	2870.54	718.642	4	-1.1	0.3	0	31.61
IRVESLLVSPISKASAQQR-SNLSSTVLELKK-a13-b11	pr|PROT01|His-HRV-Prp43	pr|PROT01|His-HRV-Prp43	intra-protein xl	211006_LU02_aleitner_Prp43_14.c.09131.09131.4_211006_LU02_aleitner_Prp43_14.c.09113.09113.4	455	507	52	3537.01	885.259	4	-2.4	0.41	0	30.99
KISLEGDQLVR-QKVYNPR-a1-b2	pr|PROT01|His-HRV-Prp43	pr|PROT01|His-HRV-Prp43	intra-protein xl	211006_LU02_aleitner_Prp43_13.c.04131.04131.4_211006_LU02_aleitner_Prp43_13.c.04129.04129.4	359	437	78	2298.27	575.574	4	-1.5	0.32	0	30.9
HHTSAEEAQKLEDGKINPFTGR-YVDILKIR-a15-b6	pr|PROT01|His-HRV-Prp43	pr|PROT01|His-HRV-Prp43	intra-protein xl	211006_LU02_aleitner_Prp43_13.c.06471.06471.5_211006_LU02_aleitner_Prp43_13.c.06427.06427.5	107	125	18	3620.89	725.185	5	-2.1	0.15	0	30.13
LNELKQGK-EKVDR-a5-b2	pr|PROT01|His-HRV-Prp43	pr|PROT01|His-HRV-Prp43	intra-protein xl	211006_LU02_aleitner_Prp43_13.c.01126.01126.3_211006_LU02_aleitner_Prp43_13.c.00974.00974.3	791	783	8	1711.94	571.655	3	-2.5	0.15	0	29.61
VDFLSKLPEXLK-IAYSKDFETLK-a6-b5	pr|PROT02|GST-Tma23	pr|PROT02|GST-Tma23	intra-protein xl	211006_LU02_aleitner_Prp43_14.c.10262.10262.4_211006_LU02_aleitner_Prp43_14.c.10263.10263.4	125	113	12	2886.53	722.64	4	-2.5	0.31	0	29.57
VESLLVSPISKASAQQR-TRPGKCFR-a11-b5	pr|PROT01|His-HRV-Prp43	pr|PROT01|His-HRV-Prp43	intra-protein xl	211006_LU02_aleitner_Prp43_14.c.04875.04875.5_211006_LU02_aleitner_Prp43_14.c.04847.04847.5	455	472	17	2970.6	595.128	5	-2	0.29	0	29.5
KISLEGDQLVR-YVDILKIR-a1-b6	pr|PROT01|His-HRV-Prp43	pr|PROT01|His-HRV-Prp43	intra-protein xl	211006_LU02_aleitner_Prp43_14.c.08097.08097.4_211006_LU02_aleitner_Prp43_14.c.08087.08087.4	359	125	234	2413.39	604.356	4	-1.5	0.37	0	29.45
VAEEMDVKLGEEVGYSIR-FENKTSNK-a8-b4	pr|PROT01|His-HRV-Prp43	pr|PROT01|His-HRV-Prp43	intra-protein xl	211006_LU02_aleitner_Prp43_13.c.06672.06672.3_211006_LU02_aleitner_Prp43_13.c.06213.06213.3	204	218	14	3127.53	1043.52	3	-3.1	0.46	0	29.26
VESLLVSPISKASAQQR-QKVYNPR-a11-b2	pr|PROT01|His-HRV-Prp43	pr|PROT01|His-HRV-Prp43	intra-protein xl	211006_LU02_aleitner_Prp43_13.c.05320.05320.4_211006_LU02_aleitner_Prp43_13.c.05275.05275.4	455	437	18	2853.56	714.398	4	-3.7	0.44	0	29.22
FTQNEAVATAVSKSSSPLYR-WFVKGEGLK-a13-b4	pr|PROT02|GST-Tma23	pr|PROT02|GST-Tma23	intra-protein xl	211006_LU02_aleitner_Prp43_14.c.08549.08549.4_211006_LU02_aleitner_Prp43_14.c.08484.08484.4	318	329	11	3355.74	839.942	4	-2.2	0.35	0	28.86
FTQNEAVATAVSKSSSPLYR-GEGLKGTITNLGK-a13-b5	pr|PROT02|GST-Tma23	pr|PROT02|GST-Tma23	intra-protein xl	211006_LU02_aleitner_Prp43_13.c.08298.08298.4_211006_LU02_aleitner_Prp43_13.c.08255.08255.4	318	334	16	3579.87	895.976	4	-1.2	0.25	0	28.79
YNLELNTTDYESPKYFDNIRK-LNELKQGK-a14-b5	pr|PROT01|His-HRV-Prp43	pr|PROT01|His-HRV-Prp43	intra-protein xl	211006_LU02_aleitner_Prp43_14.c.06745.06745.5_211006_LU02_aleitner_Prp43_14.c.06692.06692.5	680	791	111	3688.86	738.78	5	-1.1	0.21	0	28.34
KISLEGDQLVR-TRPGKCFR-a1-b5	pr|PROT01|His-HRV-Prp43	pr|PROT01|His-HRV-Prp43	intra-protein xl	211006_LU02_aleitner_Prp43_13.c.03728.03728.3_211006_LU02_aleitner_Prp43_13.c.03690.03690.3	359	472	113	2415.3	806.109	3	-0.6	0.4	0	28.2
LFDGHLKNLDVSTDSNNGSIK-WFVKGEGLK-a7-b4	pr|PROT02|GST-Tma23	pr|PROT02|GST-Tma23	intra-protein xl	211006_LU02_aleitner_Prp43_14.c.07551.07551.5_211006_LU02_aleitner_Prp43_14.c.07507.07507.5	291	329	38	3473.78	695.763	5	-2	0.24	0	27.96
VAEEXDVKLGEEVGYSIR-FENKTSNK-a8-b4	pr|PROT01|His-HRV-Prp43	pr|PROT01|His-HRV-Prp43	intra-protein xl	211006_LU02_aleitner_Prp43_13.c.05201.05201.3_211006_LU02_aleitner_Prp43_13.c.05264.05264.3	204	218	14	3143.53	1048.85	3	-2.2	0.4	0	27.91
TSNKTILK-YVDILKIR-a4-b6	pr|PROT01|His-HRV-Prp43	pr|PROT01|His-HRV-Prp43	intra-protein xl	211006_LU02_aleitner_Prp43_13.c.06004.06004.4_211006_LU02_aleitner_Prp43_13.c.05953.05953.4	222	125	97	2060.22	516.063	4	-2	0.27	0	27.89
SNLSSTVLELKK-YVDILKIR-a11-b6	pr|PROT01|His-HRV-Prp43	pr|PROT01|His-HRV-Prp43	intra-protein xl	211006_LU02_aleitner_Prp43_14.c.09387.09387.3_211006_LU02_aleitner_Prp43_14.c.09361.09361.3	507	125	382	2474.43	825.818	3	-1.8	0.46	0	27.87
TILKYMTDGMLLR-FENKTSNK-a4-b4	pr|PROT01|His-HRV-Prp43	pr|PROT01|His-HRV-Prp43	intra-protein xl	211006_LU02_aleitner_Prp43_13.c.07728.07728.3_211006_LU02_aleitner_Prp43_13.c.07708.07708.3	226	218	8	2658.37	887.131	3	-2.1	0.5	0	27.8
VAEEXDVKLGEEVGYSIR-TSNKTILK-a8-b4	pr|PROT01|His-HRV-Prp43	pr|PROT01|His-HRV-Prp43	intra-protein xl	211006_LU02_aleitner_Prp43_13.c.06092.06092.3_211006_LU02_aleitner_Prp43_13.c.06061.06061.3	204	222	18	3080.59	1027.87	3	-2.6	0.34	0	27.77
KISLEGDQLVR-QVVKR-a1-b4	pr|PROT01|His-HRV-Prp43	pr|PROT01|His-HRV-Prp43	intra-protein xl	211006_LU02_aleitner_Prp43_13.c.03661.03661.3_211006_LU02_aleitner_Prp43_13.c.03629.03629.3	359	273	86	2023.17	675.399	3	-2.2	0.26	0	27.69
ZMSPILGYWK-IKGLVQPTR-a1-b2	pr|PROT02|GST-Tma23	pr|PROT02|GST-Tma23	intra-protein xl	211006_LU02_aleitner_Prp43_13.c.10266.10266.3_211006_LU02_aleitner_Prp43_13.c.10224.10224.3	1	11	10	2242.25	748.424	3	-2.4	0.4	0.61	27.67
HHTSAEEAQKLEDGK-EFTPKYVDILK-a10-b5	pr|PROT01|His-HRV-Prp43	pr|PROT01|His-HRV-Prp43	intra-protein xl	211006_LU02_aleitner_Prp43_13.c.05062.05062.5_211006_LU02_aleitner_Prp43_13.c.05103.05103.5	102	119	17	3168.59	634.726	5	-2.1	0.22	0	27.49
TRPGKCFR-QKVYNPR-a5-b2	pr|PROT01|His-HRV-Prp43	pr|PROT01|His-HRV-Prp43	intra-protein xl	211006_LU02_aleitner_Prp43_14.c.01557.01557.4_211006_LU02_aleitner_Prp43_14.c.01561.01561.4	472	437	35	2062.08	516.529	4	-2.9	0.18	0	27.26
GDVKLSLER-TRPGKCFR-a4-b5	pr|PROT01|His-HRV-Prp43	pr|PROT01|His-HRV-Prp43	intra-protein xl	211006_LU02_aleitner_Prp43_13.c.02978.02978.3_211006_LU02_aleitner_Prp43_13.c.02951.02951.3	774	472	302	2174.16	725.727	3	-2.2	0.41	0	27.04
SNLSSTVLELKK-KISLEGDQLVR-a11-b1	pr|PROT01|His-HRV-Prp43	pr|PROT01|His-HRV-Prp43	intra-protein xl	211006_LU02_aleitner_Prp43_13.c.07996.07996.4_211006_LU02_aleitner_Prp43_13.c.07941.07941.4	507	359	148	2712.52	679.137	4	-4	0.31	0	26.69
TLATDILMGLLKQVVK-SNLSSTVLELKK-a12-b11	pr|PROT01|His-HRV-Prp43	pr|PROT01|His-HRV-Prp43	intra-protein xl	211006_LU02_aleitner_Prp43_13.c.15397.15397.4_211006_LU02_aleitner_Prp43_13.c.15405.15405.4	269	507	238	3197.85	800.47	4	-2.4	0.25	0	26.6
IRVESLLVSPISKASAQQR-EFTPKYVDILK-a13-b5	pr|PROT01|His-HRV-Prp43	pr|PROT01|His-HRV-Prp43	intra-protein xl	211006_LU02_aleitner_Prp43_14.c.09828.09828.4_211006_LU02_aleitner_Prp43_14.c.09783.09783.4	455	119	336	3571	893.757	4	-1.5	0.25	0.47	26.49
SNLSSTVLELKK-GDVKLSLER-a11-b4	pr|PROT01|His-HRV-Prp43	pr|PROT01|His-HRV-Prp43	intra-protein xl	211006_LU02_aleitner_Prp43_14.c.07529.07529.3_211006_LU02_aleitner_Prp43_14.c.07464.07464.3	507	774	267	2471.38	824.801	3	-2.3	0.34	0	26.32
IEAIPQIDKYLK-WFVKGEGLK-a9-b4	pr|PROT02|GST-Tma23	pr|PROT02|GST-Tma23	intra-protein xl	211006_LU02_aleitner_Prp43_13.c.09307.09307.4_211006_LU02_aleitner_Prp43_13.c.09285.09285.4	191	329	138	2630.46	658.624	4	-3.2	0.36	0	26.1
IAYSKDFETLK-WFVKGEGLK-a5-b4	pr|PROT02|GST-Tma23	pr|PROT02|GST-Tma23	intra-protein xl	211006_LU02_aleitner_Prp43_14.c.07613.07613.4_211006_LU02_aleitner_Prp43_14.c.07586.07586.4	113	329	216	2514.33	629.591	4	-2.8	0.39	0	25.97
TRPGKCFR-TSNKTILK-a5-b4	pr|PROT01|His-HRV-Prp43	pr|PROT01|His-HRV-Prp43	intra-protein xl	211006_LU02_aleitner_Prp43_13.c.01882.01882.3_211006_LU02_aleitner_Prp43_13.c.01851.01851.3	472	222	250	2062.13	688.385	3	-1.4	0.23	0.92	25.95
EFTPKYVDILK-FENKTSNK-a5-b4	pr|PROT01|His-HRV-Prp43	pr|PROT01|His-HRV-Prp43	intra-protein xl	211006_LU02_aleitner_Prp43_14.c.06169.06169.3_211006_LU02_aleitner_Prp43_14.c.06132.06132.3	119	218	99	2456.28	819.768	3	-1.9	0.23	0	25.55
YNLELNTTDYESPKYFDNIR-KALASGFFMQVAK-a14-b1	pr|PROT01|His-HRV-Prp43	pr|PROT01|His-HRV-Prp43	intra-protein xl	211006_LU02_aleitner_Prp43_14.c.11077.11077.4_211006_LU02_aleitner_Prp43_14.c.11105.11105.4	680	687	7	4028.98	1008.25	4	-1.1	0.28	0.91	25.2
LLLEYLEEKYEEHLYER-IEAIPQIDKYLK-a9-b9	pr|PROT02|GST-Tma23	pr|PROT02|GST-Tma23	intra-protein xl	211006_LU02_aleitner_Prp43_13.c.12943.12943.5_211006_LU02_aleitner_Prp43_13.c.12900.12900.5	27	191	164	3836.01	768.21	5	-1.7	0.17	0	25.13
VVESSSYYGKGYQDVEHR-YFDEDHSNLIVGPVNKPR-a10-b16	sp|P77398|ARNA_ECOLI	sp|P77398|ARNA_ECOLI	intra-protein xl	211006_LU02_aleitner_Prp43_13.c.05595.05595.4_211006_LU02_aleitner_Prp43_13.c.05575.05575.4	611	458	153	4339.07	1085.78	4	-2.3	0.24	0	24.83		contaminant
LEDGKINPFTGR-EFTPKYVDILK-a5-b5	pr|PROT01|His-HRV-Prp43	pr|PROT01|His-HRV-Prp43	intra-protein xl	211006_LU02_aleitner_Prp43_13.c.09527.09527.4_211006_LU02_aleitner_Prp43_13.c.09509.09509.4	107	119	12	2835.5	709.882	4	-3	0.26	0	24.12
YNLELNTTDYESPKYFDNIR-KALASGFFXQVAK-a14-b1	pr|PROT01|His-HRV-Prp43	pr|PROT01|His-HRV-Prp43	intra-protein xl	211006_LU02_aleitner_Prp43_14.c.10442.10442.4_211006_LU02_aleitner_Prp43_14.c.10457.10457.4	680	687	7	4044.97	1012.25	4	-1.9	0.28	0	24.12
SNLSSTVLELKK-QKVYNPR-a11-b2	pr|PROT01|His-HRV-Prp43	pr|PROT01|His-HRV-Prp43	intra-protein xl	211006_LU02_aleitner_Prp43_13.c.05434.05434.3_211006_LU02_aleitner_Prp43_13.c.05424.05424.3	507	437	70	2359.3	787.443	3	-2.6	0.18	0	23.95
DNQDVLIHPSTVLGHDAEWVIYNEFVLTSKNYIR-SGAKGYITVK-a30-b4	pr|PROT01|His-HRV-Prp43	pr|PROT01|His-HRV-Prp43	intra-protein xl	211006_LU02_aleitner_Prp43_13.c.13453.13453.5_211006_LU02_aleitner_Prp43_13.c.13439.13439.5	741	705	36	5145.64	1030.14	5	-0.8	0.3	0	23.84
HHTSAEEAQKLEDGK-KISLEGDQLVR-a10-b1	pr|PROT01|His-HRV-Prp43	pr|PROT01|His-HRV-Prp43	intra-protein xl	211006_LU02_aleitner_Prp43_13.c.03561.03561.5_211006_LU02_aleitner_Prp43_13.c.03545.03545.5	102	359	257	3073.56	615.72	5	-2.4	0.15	0.6	23.61
EKVDRLNELK-GDVKLSLER-a2-b4	pr|PROT01|His-HRV-Prp43	pr|PROT01|His-HRV-Prp43	intra-protein xl	211006_LU02_aleitner_Prp43_13.c.04363.04363.3_211006_LU02_aleitner_Prp43_13.c.04337.04337.3	783	774	9	2396.32	799.782	3	-2	0.22	0	23.27
VESLLVSPISKASAQQR-KISLEGDQLVR-a11-b1	pr|PROT01|His-HRV-Prp43	pr|PROT01|His-HRV-Prp43	intra-protein xl	211006_LU02_aleitner_Prp43_13.c.07603.07603.3_211006_LU02_aleitner_Prp43_13.c.07577.07577.3	455	359	96	3206.78	1069.94	3	-1.1	0.32	0	23.09
LLLEYLEEKYEEHLYER-ZXSPILGYWK-a9-b1	pr|PROT02|GST-Tma23	pr|PROT02|GST-Tma23	intra-protein xl	211006_LU02_aleitner_Prp43_13.c.13866.13866.3_211006_LU02_aleitner_Prp43_13.c.13830.13830.3	27	1	26	3515.76	1172.93	3	-0.7	0.15	0	22.1
WFVKGEGLK-WFVKGEGLK-a4-b4	pr|PROT02|GST-Tma23	pr|PROT02|GST-Tma23	intra-protein xl	211006_LU02_aleitner_Prp43_13.c.07767.07767.4_211006_LU02_aleitner_Prp43_13.c.07729.07729.4	329	329	0	2263.24	566.817	4	-1.8	0.23	0	21.84
VESLLVSPISKASAQQR-SGAKGYITVK-a11-b4	pr|PROT01|His-HRV-Prp43	pr|PROT01|His-HRV-Prp43	intra-protein xl	211006_LU02_aleitner_Prp43_14.c.06673.06673.4_211006_LU02_aleitner_Prp43_14.c.06626.06626.4	455	705	250	2972.65	744.17	4	-2.1	0.15	0	20.84
LYTEEAFQKELIEQSYPEILR-SGAKGYITVK-a9-b4	pr|PROT01|His-HRV-Prp43	pr|PROT01|His-HRV-Prp43	intra-protein xl	211006_LU02_aleitner_Prp43_14.c.10869.10869.4_211006_LU02_aleitner_Prp43_14.c.10813.10813.4	484	705	221	3758.96	940.748	4	-1.4	0.16	0	20.8
YVDILKIR-QKVYNPR-a6-b2	pr|PROT01|His-HRV-Prp43	pr|PROT01|His-HRV-Prp43	intra-protein xl	211006_LU02_aleitner_Prp43_14.c.05331.05331.4_211006_LU02_aleitner_Prp43_14.c.05330.05330.4	125	437	312	2060.17	516.051	4	-1.9	0.1	0	20.26
QHPLPSEEPLVHHDAGEFKGLQR-HHTSAEEAQKLEDGK-a19-b10	pr|PROT01|His-HRV-Prp43	pr|PROT01|His-HRV-Prp43	intra-protein xl	211006_LU02_aleitner_Prp43_14.c.03290.03290.6_211006_LU02_aleitner_Prp43_14.c.03291.03291.6	88	102	14	4437.17	740.536	6	-1.7	0.12	0.61	19.93
LLLEYLEEKYEEHLYER-ZMSPILGYWK-a9-b1	pr|PROT02|GST-Tma23	pr|PROT02|GST-Tma23	intra-protein xl	211006_LU02_aleitner_Prp43_13.c.14569.14569.3_211006_LU02_aleitner_Prp43_13.c.14553.14553.3	27	1	26	3499.76	1167.59	3	-1.4	0.2	0.25	19.44
LYTEEAFQKELIEQSYPEILR-VESLLVSPISKASAQQR-a9-b11	pr|PROT01|His-HRV-Prp43	pr|PROT01|His-HRV-Prp43	intra-protein xl	211006_LU02_aleitner_Prp43_14.c.12137.12137.4_211006_LU02_aleitner_Prp43_14.c.12213.12213.4	484	455	29	4548.4	1138.11	4	-0.3	0.18	0	19
VESLLVSPISKASAQQR-EFTPKYVDILK-a11-b5	pr|PROT01|His-HRV-Prp43	pr|PROT01|His-HRV-Prp43	intra-protein xl	211006_LU02_aleitner_Prp43_13.c.09639.09639.4_211006_LU02_aleitner_Prp43_13.c.09635.09635.4	455	119	336	3301.81	826.461	4	-2	0.18	0	18.91
LFDGHLKNLDVSTDSNNGSIK-FTQNEAVATAVSKSSSPLYR-a7-b13	pr|PROT02|GST-Tma23	pr|PROT02|GST-Tma23	intra-protein xl	211006_LU02_aleitner_Prp43_13.c.07919.07919.5_211006_LU02_aleitner_Prp43_13.c.07878.07878.5	291	318	27	4566.28	914.264	5	-1.1	0.24	0	18.81
VESLLVSPISKASAQQR-TLATDILMGLLKQVVK-a11-b12	pr|PROT01|His-HRV-Prp43	pr|PROT01|His-HRV-Prp43	intra-protein xl	211006_LU02_aleitner_Prp43_13.c.15408.15408.4_211006_LU02_aleitner_Prp43_13.c.15416.15416.4	455	269	186	3692.11	924.035	4	-2.4	0.18	0	18.25
VAEEMDVKLGEEVGYSIR-EFTPKYVDILK-a8-b5	pr|PROT01|His-HRV-Prp43	pr|PROT01|His-HRV-Prp43	intra-protein xl	211006_LU02_aleitner_Prp43_13.c.11501.11501.4_211006_LU02_aleitner_Prp43_13.c.10757.10757.4	204	119	85	3512.79	879.205	4	-3	0.14	0	18.01

## Sheet: Notes
Description of the column headers
Id	Assigned peptides and cross-linking sites within the peptide sequences. The longer peptide is designated as (a)lpha, the shorter as (b)eta.
Protein1	SwissProt/UniProt accession number and identifier of the protein 1 (containing peptide desginated as alpha).
Protein2	SwissProt/UniProt accession number and identifier of the protein 2 (containing peptide desginated as beta).
XLType	Intra- or inter-protein, sometimes also ambiguous.
AbsPos1	Position in the protein sequence of protein 1.
AbsPos2	Position in the protein sequence of protein 2.
Id-score	Identification score as assigned by xQuest. The higher, the better.
Residue numbering
The numbering of the cross-linking sites is according to the amino acid sequences of the constructs including the tags. To convert to wild type sequences, deduct 37 for Prp43 and 231 for Tma23.
