# Supplementary material for: An inhibitory segment within G-patch activators tunes Prp43-ATPase activity during ribosome assembly
Source: Nat Commun. 2024 Nov 22;15:10150. doi: 10.1038/s41467-024-54584-5 (PMC11584650; doi:10.1038/s41467-024-54584-5)
Supplement: Supplementary file 7 — Source Data [file 41467_2024_54584_MOESM7_ESM.xlsx]

## Sheet: Figure 1c
	Figure 1c

## Sheet: Figure 2b
	Figure 2b

## Sheet: Figure 2c
	Figure 2c
Time (s)	Buffer	Prp43	Prp43	Prp43	Prp43 + 1xTma23G	Prp43 + 1xTma23G	Prp43 + 1xTma23G	Prp43 + 10xTma23G	Prp43 + 10xTma23G	Prp43 + 10xTma23G	Prp43 + 1xPfa1G	Prp43 + 1xPfa1G	Prp43 + 1xPfa1G
00:00:00	0.666	0.719	0.746	0.743	0.787	0.801	0.801	0.855	0.848	0.859	0.795	0.767	0.771
00:00:30	0.668	0.719	0.746	0.744	0.781	0.795	0.798	0.85	0.844	0.847	0.793	0.759	0.763
00:01:00	0.669	0.719	0.746	0.743	0.778	0.793	0.796	0.853	0.842	0.844	0.778	0.751	0.755
00:01:30	0.671	0.718	0.745	0.743	0.786	0.796	0.793	0.845	0.838	0.844	0.772	0.742	0.746
00:02:00	0.67	0.716	0.743	0.74	0.776	0.794	0.79	0.839	0.834	0.838	0.761	0.734	0.737
00:02:30	0.669	0.715	0.742	0.74	0.776	0.786	0.789	0.837	0.834	0.836	0.759	0.727	0.729
00:03:00	0.669	0.714	0.741	0.739	0.774	0.783	0.786	0.835	0.837	0.833	0.744	0.717	0.721
00:03:30	0.68	0.713	0.74	0.738	0.773	0.791	0.785	0.837	0.825	0.829	0.735	0.709	0.713
00:04:00	0.669	0.712	0.739	0.737	0.768	0.787	0.783	0.831	0.828	0.827	0.738	0.702	0.705
00:04:30	0.669	0.712	0.738	0.736	0.774	0.778	0.781	0.828	0.82	0.829	0.724	0.693	0.697
00:05:00	0.668	0.71	0.736	0.734	0.775	0.752	0.779	0.822	0.819	0.819	0.717	0.685	0.69
00:05:30	0.669	0.709	0.736	0.734	0.768	0.751	0.778	0.825	0.818	0.823	0.707	0.678	0.681
00:06:00	0.667	0.708	0.735	0.732	0.767	0.749	0.775	0.814	0.811	0.821	0.701	0.67	0.673
00:06:30	0.67	0.708	0.738	0.732	0.761	0.751	0.776	0.814	0.81	0.813	0.687	0.663	0.667
00:07:00	0.668	0.705	0.732	0.73	0.768	0.749	0.772	0.81	0.804	0.807	0.678	0.654	0.657
00:07:30	0.667	0.704	0.731	0.729	0.77	0.744	0.769	0.812	0.803	0.804	0.675	0.646	0.651
00:08:00	0.668	0.704	0.732	0.728	0.765	0.742	0.769	0.807	0.798	0.808	0.667	0.639	0.642
00:08:30	0.669	0.703	0.731	0.727	0.763	0.741	0.768	0.801	0.795	0.799	0.659	0.632	0.635
00:09:00	0.667	0.701	0.728	0.726	0.773	0.739	0.765	0.798	0.796	0.796	0.648	0.624	0.627
00:09:30	0.668	0.701	0.727	0.725	0.761	0.738	0.763	0.807	0.796	0.795	0.644	0.616	0.62
00:10:00	0.667	0.699	0.726	0.724	0.756	0.736	0.766	0.792	0.785	0.79	0.637	0.608	0.612
00:10:30	0.666	0.698	0.725	0.723	0.757	0.737	0.761	0.801	0.783	0.793	0.63	0.601	0.604
00:11:00	0.667	0.697	0.724	0.722	0.755	0.732	0.758	0.787	0.779	0.783	0.62	0.593	0.596
00:11:30	0.665	0.696	0.723	0.72	0.743	0.73	0.758	0.783	0.775	0.787	0.608	0.585	0.588
00:12:00	0.665	0.695	0.722	0.719	0.757	0.73	0.756	0.781	0.774	0.785	0.602	0.578	0.583
00:12:30	0.666	0.694	0.721	0.719	0.759	0.728	0.754	0.778	0.771	0.774	0.594	0.571	0.574
00:13:00	0.666	0.693	0.72	0.718	0.757	0.726	0.752	0.783	0.766	0.771	0.589	0.563	0.567
00:13:30	0.665	0.692	0.719	0.717	0.744	0.725	0.751	0.774	0.768	0.776	0.579	0.555	0.558
00:14:00	0.665	0.691	0.718	0.716	0.745	0.724	0.749	0.772	0.767	0.765	0.57	0.548	0.552
00:14:30	0.664	0.69	0.716	0.715	0.75	0.723	0.748	0.768	0.76	0.771	0.561	0.541	0.544
00:15:00	0.666	0.689	0.715	0.713	0.741	0.72	0.746	0.763	0.755	0.759	0.557	0.533	0.537
00:15:30	0.666	0.688	0.714	0.712	0.742	0.719	0.745	0.759	0.752	0.763	0.553	0.526	0.53
00:16:00	0.665	0.687	0.713	0.711	0.738	0.719	0.744	0.76	0.749	0.753	0.541	0.519	0.522
00:16:30	0.665	0.686	0.712	0.71	0.736	0.716	0.741	0.754	0.748	0.75	0.534	0.511	0.515
00:17:00	0.665	0.685	0.711	0.71	0.737	0.717	0.742	0.761	0.744	0.748	0.525	0.504	0.508
00:17:30	0.664	0.683	0.71	0.708	0.738	0.712	0.737	0.746	0.739	0.75	0.515	0.496	0.499
00:18:00	0.664	0.682	0.708	0.707	0.739	0.712	0.737	0.746	0.734	0.74	0.507	0.489	0.492
00:18:30	0.666	0.682	0.709	0.707	0.74	0.711	0.736	0.753	0.733	0.739	0.5	0.482	0.486
00:19:00	0.664	0.68	0.706	0.704	0.734	0.707	0.733	0.735	0.731	0.739	0.491	0.473	0.477
00:19:30	0.663	0.679	0.705	0.704	0.737	0.707	0.731	0.733	0.726	0.737	0.489	0.466	0.47
00:20:00	0.664	0.678	0.704	0.703	0.732	0.707	0.732	0.733	0.724	0.727	0.48	0.459	0.462
00:20:30	0.665	0.678	0.704	0.703	0.725	0.707	0.732	0.736	0.72	0.726	0.474	0.453	0.457
00:21:00	0.663	0.676	0.702	0.701	0.743	0.703	0.728	0.729	0.716	0.728	0.461	0.444	0.448
00:21:30	0.664	0.675	0.701	0.7	0.729	0.701	0.726	0.734	0.714	0.726	0.453	0.437	0.441
00:22:00	0.663	0.674	0.7	0.699	0.728	0.699	0.724	0.721	0.713	0.721	0.448	0.429	0.434
00:22:30	0.664	0.673	0.699	0.698	0.721	0.698	0.723	0.717	0.711	0.718	0.438	0.422	0.425
00:23:00	0.661	0.672	0.697	0.697	0.721	0.696	0.721	0.715	0.708	0.708	0.434	0.415	0.417
00:23:30	0.661	0.671	0.697	0.695	0.723	0.695	0.719	0.715	0.703	0.705	0.422	0.407	0.41
00:24:00	0.662	0.669	0.695	0.694	0.718	0.692	0.716	0.708	0.698	0.709	0.416	0.4	0.402
00:24:30	0.663	0.669	0.694	0.693	0.714	0.692	0.716	0.704	0.693	0.699	0.409	0.392	0.396
00:25:00	0.662	0.668	0.693	0.692	0.718	0.69	0.714	0.702	0.697	0.697	0.401	0.385	0.389
00:25:30	0.662	0.666	0.692	0.691	0.717	0.688	0.713	0.698	0.687	0.7	0.394	0.378	0.38
00:26:00	0.66	0.666	0.694	0.691	0.714	0.69	0.714	0.699	0.689	0.696	0.386	0.371	0.374
00:26:30	0.662	0.665	0.69	0.69	0.711	0.689	0.713	0.695	0.682	0.688	0.382	0.364	0.367
00:27:00	0.66	0.664	0.689	0.688	0.7	0.684	0.708	0.697	0.678	0.69	0.371	0.355	0.359
00:27:30	0.661	0.662	0.688	0.687	0.705	0.683	0.706	0.687	0.675	0.687	0.362	0.348	0.352
00:28:00	0.661	0.661	0.687	0.686	0.709	0.681	0.704	0.689	0.671	0.677	0.357	0.341	0.344
00:28:30	0.66	0.661	0.686	0.685	0.704	0.679	0.702	0.678	0.668	0.673	0.348	0.333	0.336
00:29:00	0.659	0.659	0.685	0.684	0.702	0.678	0.701	0.678	0.664	0.676	0.343	0.326	0.329
00:29:30	0.66	0.658	0.684	0.683	0.703	0.677	0.7	0.671	0.666	0.673	0.336	0.319	0.321
00:30:00	0.661	0.657	0.683	0.682	0.702	0.675	0.699	0.671	0.659	0.666	0.325	0.311	0.314
00:30:30	0.66	0.656	0.681	0.681	0.693	0.674	0.697	0.666	0.659	0.662	0.315	0.304	0.308
00:31:00	0.661	0.656	0.681	0.68	0.694	0.672	0.696	0.669	0.656	0.665	0.314	0.297	0.301
00:31:30	0.66	0.654	0.679	0.678	0.691	0.671	0.694	0.66	0.65	0.661	0.301	0.289	0.292
00:32:00	0.659	0.654	0.678	0.678	0.688	0.671	0.695	0.665	0.646	0.658	0.293	0.282	0.286
00:32:30	0.659	0.652	0.677	0.677	0.681	0.667	0.691	0.655	0.643	0.654	0.287	0.275	0.277
00:33:00	0.656	0.65	0.676	0.675	0.69	0.665	0.688	0.66	0.638	0.649	0.278	0.266	0.27
00:33:30	0.659	0.65	0.675	0.674	0.682	0.665	0.688	0.655	0.636	0.646	0.269	0.259	0.262
00:34:00	0.658	0.649	0.674	0.674	0.684	0.663	0.686	0.643	0.634	0.638	0.265	0.252	0.256
00:34:30	0.656	0.648	0.672	0.672	0.681	0.661	0.684	0.649	0.634	0.636	0.256	0.245	0.248
00:35:00	0.658	0.647	0.672	0.671	0.68	0.659	0.683	0.635	0.632	0.637	0.246	0.237	0.241
00:35:30	0.658	0.646	0.671	0.671	0.671	0.659	0.684	0.642	0.622	0.629	0.239	0.23	0.233
00:36:00	0.658	0.645	0.67	0.67	0.681	0.657	0.68	0.632	0.62	0.626	0.233	0.223	0.227
00:36:30	0.657	0.644	0.668	0.668	0.682	0.656	0.679	0.63	0.62	0.623	0.225	0.216	0.218
00:37:00	0.657	0.642	0.668	0.667	0.68	0.654	0.677	0.627	0.613	0.626	0.219	0.208	0.211
00:37:30	0.658	0.642	0.666	0.666	0.677	0.652	0.675	0.624	0.609	0.616	0.21	0.201	0.204
00:38:00	0.656	0.641	0.666	0.666	0.666	0.652	0.674	0.62	0.606	0.618	0.201	0.194	0.196
00:38:30	0.655	0.64	0.664	0.665	0.68	0.651	0.673	0.618	0.604	0.611	0.196	0.187	0.19
00:39:00	0.657	0.638	0.663	0.663	0.667	0.648	0.671	0.61	0.598	0.609	0.187	0.179	0.181
00:39:30	0.655	0.637	0.662	0.662	0.671	0.646	0.668	0.611	0.597	0.603	0.178	0.171	0.173
00:40:00	0.656	0.637	0.661	0.662	0.666	0.646	0.669	0.606	0.598	0.6	0.17	0.165	0.167
00:40:30	0.656	0.635	0.66	0.66	0.666	0.643	0.666	0.601	0.591	0.597	0.163	0.157	0.159
00:41:00	0.656	0.634	0.659	0.659	0.668	0.645	0.667	0.604	0.587	0.599	0.156	0.149	0.152
00:41:30	0.656	0.633	0.658	0.658	0.664	0.64	0.662	0.595	0.585	0.591	0.148	0.142	0.146
00:42:00	0.655	0.632	0.657	0.657	0.661	0.639	0.661	0.593	0.581	0.593	0.14	0.135	0.138
00:42:30	0.654	0.631	0.656	0.656	0.663	0.637	0.659	0.591	0.579	0.588	0.134	0.128	0.131
00:43:00	0.655	0.63	0.655	0.655	0.657	0.636	0.658	0.585	0.578	0.581	0.127	0.12	0.124
00:43:30	0.654	0.629	0.654	0.654	0.651	0.635	0.656	0.584	0.569	0.578	0.117	0.113	0.116
00:44:00	0.654	0.629	0.653	0.654	0.65	0.635	0.657	0.588	0.569	0.575	0.112	0.106	0.109
00:44:30	0.655	0.627	0.652	0.652	0.647	0.632	0.653	0.582	0.563	0.576	0.102	0.099	0.102
00:45:00	0.654	0.626	0.65	0.651	0.646	0.631	0.652	0.575	0.559	0.573	0.097	0.093	0.095
00:45:30	0.653	0.625	0.649	0.65	0.647	0.629	0.65	0.577	0.556	0.57	0.089	0.085	0.088
00:46:00	0.654	0.624	0.648	0.649	0.655	0.628	0.649	0.569	0.557	0.567	0.082	0.079	0.081
00:46:30	0.654	0.623	0.647	0.648	0.646	0.626	0.647	0.57	0.55	0.559	0.076	0.073	0.076
00:47:00	0.654	0.622	0.646	0.647	0.644	0.624	0.645	0.564	0.546	0.559	0.071	0.068	0.07
00:47:30	0.654	0.621	0.646	0.646	0.642	0.624	0.646	0.562	0.544	0.556	0.067	0.065	0.066
00:48:00	0.654	0.62	0.644	0.645	0.638	0.621	0.642	0.552	0.541	0.55	0.065	0.063	0.065
00:48:30	0.653	0.619	0.643	0.644	0.644	0.62	0.641	0.553	0.536	0.545	0.063	0.062	0.063
00:49:00	0.653	0.618	0.642	0.643	0.647	0.618	0.639	0.546	0.534	0.546	0.065	0.061	0.063
00:49:30	0.653	0.616	0.641	0.642	0.642	0.616	0.637	0.543	0.532	0.538	0.064	0.061	0.063
00:50:00	0.653	0.616	0.64	0.641	0.638	0.618	0.636	0.541	0.528	0.54	0.062	0.061	0.062
00:50:30	0.651	0.615	0.639	0.64	0.628	0.614	0.635	0.538	0.524	0.533	0.061	0.061	0.061
00:51:00	0.652	0.613	0.638	0.639	0.638	0.612	0.633	0.535	0.521	0.528	0.062	0.06	0.062
00:51:30	0.652	0.613	0.637	0.638	0.636	0.613	0.634	0.534	0.518	0.526	0.064	0.06	0.061
00:52:00	0.652	0.612	0.636	0.637	0.628	0.611	0.632	0.531	0.514	0.523	0.063	0.06	0.061
00:52:30	0.651	0.611	0.636	0.636	0.625	0.608	0.629	0.531	0.514	0.523	0.061	0.06	0.062
00:53:00	0.651	0.609	0.635	0.635	0.637	0.607	0.627	0.523	0.507	0.516	0.062	0.06	0.061
00:53:30	0.652	0.608	0.632	0.633	0.626	0.605	0.626	0.519	0.504	0.512	0.062	0.06	0.06
00:54:00	0.65	0.607	0.631	0.632	0.625	0.603	0.625	0.52	0.503	0.514	0.063	0.06	0.062
00:54:30	0.652	0.607	0.631	0.632	0.625	0.603	0.624	0.517	0.497	0.506	0.061	0.06	0.061
00:55:00	0.65	0.605	0.629	0.631	0.624	0.6	0.62	0.507	0.493	0.502	0.061	0.06	0.06
00:55:30	0.65	0.604	0.628	0.629	0.622	0.598	0.618	0.503	0.492	0.504	0.061	0.06	0.061
00:56:00	0.65	0.603	0.627	0.628	0.618	0.603	0.618	0.5	0.486	0.499	0.061	0.06	0.06
00:56:30	0.649	0.602	0.626	0.627	0.616	0.595	0.615	0.496	0.482	0.496	0.062	0.06	0.061
00:57:00	0.65	0.601	0.626	0.627	0.613	0.594	0.614	0.493	0.48	0.489	0.064	0.06	0.062
00:57:30	0.65	0.6	0.624	0.625	0.617	0.593	0.613	0.492	0.477	0.491	0.062	0.06	0.061
00:58:00	0.65	0.6	0.624	0.625	0.617	0.592	0.612	0.488	0.473	0.484	0.063	0.061	0.062
00:58:30	0.65	0.599	0.623	0.624	0.608	0.591	0.611	0.484	0.469	0.484	0.062	0.061	0.062
00:59:00	0.649	0.598	0.623	0.623	0.598	0.589	0.609	0.486	0.468	0.477	0.062	0.06	0.062
00:59:30	0.649	0.597	0.621	0.622	0.605	0.588	0.607	0.481	0.465	0.477	0.063	0.061	0.061
01:00:00	0.648	0.596	0.619	0.621	0.605	0.586	0.606	0.475	0.462	0.47	0.061	0.06	0.061

## Sheet: Figure 2d
	Figure 2d
Time (s)	Prp43	Prp43	Prp43	Prp43 + 1x Pxr1G	Prp43 + 1x Pxr1G	Prp43 + 1x Pxr1G	Prp43 + 10x Pxr1G	Prp43 + 10x Pxr1G	Prp43 + 10x Pxr1G	Prp43 + 1x Pfa1G	Buffer	Prp43 + 1x Pfa1G	Prp43 + 1x Pfa1G
00:00:00	0.38	0.401	0.399	0.419	0.433	0.441	0.466	0.452	0.45	0.405	0.393	0.436	0.422
00:00:30	0.384	0.404	0.402	0.421	0.435	0.441	0.466	0.454	0.452	0.404	0.396	0.432	0.42
00:01:00	0.383	0.403	0.401	0.419	0.435	0.441	0.466	0.454	0.454	0.398	0.396	0.427	0.419
00:01:30	0.383	0.402	0.399	0.417	0.441	0.439	0.467	0.453	0.457	0.397	0.396	0.422	0.416
00:02:00	0.383	0.401	0.397	0.416	0.438	0.437	0.472	0.452	0.458	0.397	0.396	0.416	0.412
00:02:30	0.383	0.401	0.396	0.414	0.436	0.436	0.473	0.452	0.457	0.393	0.397	0.412	0.41
00:03:00	0.384	0.4	0.395	0.413	0.436	0.434	0.471	0.45	0.457	0.39	0.398	0.406	0.406
00:03:30	0.384	0.399	0.394	0.413	0.431	0.432	0.469	0.449	0.457	0.385	0.398	0.399	0.4
00:04:00	0.385	0.398	0.393	0.411	0.431	0.431	0.467	0.447	0.456	0.381	0.398	0.395	0.396
00:04:30	0.385	0.396	0.391	0.409	0.439	0.431	0.465	0.446	0.454	0.372	0.398	0.389	0.391
00:05:00	0.384	0.394	0.39	0.407	0.428	0.431	0.463	0.443	0.452	0.368	0.398	0.384	0.386
00:05:30	0.383	0.392	0.389	0.405	0.426	0.429	0.461	0.442	0.449	0.363	0.398	0.379	0.38
00:06:00	0.382	0.391	0.389	0.403	0.422	0.429	0.459	0.44	0.446	0.358	0.398	0.374	0.375
00:06:30	0.381	0.389	0.388	0.401	0.423	0.428	0.456	0.439	0.444	0.352	0.398	0.368	0.37
00:07:00	0.38	0.388	0.388	0.4	0.424	0.428	0.454	0.437	0.443	0.348	0.398	0.363	0.364
00:07:30	0.379	0.387	0.387	0.387	0.424	0.426	0.453	0.435	0.441	0.343	0.398	0.357	0.36
00:08:00	0.378	0.386	0.385	0.386	0.423	0.425	0.45	0.435	0.439	0.338	0.398	0.352	0.355
00:08:30	0.376	0.384	0.383	0.384	0.422	0.422	0.447	0.433	0.438	0.333	0.397	0.347	0.349
00:09:00	0.374	0.383	0.382	0.382	0.423	0.42	0.444	0.431	0.435	0.329	0.398	0.341	0.344
00:09:30	0.373	0.383	0.38	0.375	0.422	0.418	0.442	0.43	0.433	0.324	0.398	0.336	0.339
00:10:00	0.371	0.383	0.378	0.376	0.419	0.416	0.44	0.427	0.431	0.319	0.398	0.331	0.334
00:10:30	0.369	0.381	0.377	0.376	0.417	0.414	0.437	0.425	0.428	0.314	0.397	0.326	0.328
00:11:00	0.367	0.38	0.376	0.374	0.415	0.412	0.435	0.423	0.426	0.31	0.397	0.321	0.323
00:11:30	0.366	0.379	0.377	0.372	0.413	0.411	0.433	0.421	0.423	0.305	0.397	0.315	0.318
00:12:00	0.364	0.378	0.376	0.371	0.414	0.409	0.431	0.419	0.42	0.3	0.397	0.31	0.313
00:12:30	0.362	0.376	0.374	0.369	0.41	0.407	0.429	0.416	0.418	0.294	0.397	0.305	0.308
00:13:00	0.361	0.375	0.373	0.367	0.408	0.405	0.427	0.414	0.415	0.29	0.397	0.299	0.303
00:13:30	0.358	0.373	0.371	0.365	0.407	0.404	0.424	0.412	0.413	0.285	0.397	0.295	0.298
00:14:00	0.357	0.371	0.37	0.364	0.406	0.403	0.422	0.41	0.41	0.28	0.397	0.289	0.293
00:14:30	0.355	0.37	0.368	0.362	0.403	0.402	0.421	0.408	0.408	0.275	0.397	0.284	0.288
00:15:00	0.353	0.368	0.367	0.36	0.399	0.4	0.419	0.406	0.406	0.27	0.397	0.279	0.283
00:15:30	0.351	0.367	0.365	0.359	0.397	0.398	0.417	0.404	0.402	0.265	0.397	0.273	0.277
00:16:00	0.35	0.365	0.364	0.357	0.395	0.396	0.415	0.401	0.401	0.26	0.397	0.268	0.272
00:16:30	0.348	0.363	0.363	0.355	0.394	0.394	0.412	0.398	0.397	0.255	0.397	0.262	0.267
00:17:00	0.346	0.361	0.361	0.353	0.393	0.392	0.41	0.395	0.395	0.25	0.397	0.257	0.261
00:17:30	0.345	0.36	0.36	0.352	0.391	0.39	0.408	0.393	0.393	0.245	0.396	0.252	0.256
00:18:00	0.344	0.358	0.359	0.35	0.388	0.388	0.406	0.391	0.39	0.241	0.397	0.247	0.251
00:18:30	0.342	0.356	0.355	0.348	0.386	0.386	0.404	0.388	0.388	0.235	0.396	0.241	0.245
00:19:00	0.342	0.354	0.355	0.346	0.384	0.384	0.403	0.386	0.386	0.23	0.396	0.236	0.24
00:19:30	0.34	0.352	0.354	0.344	0.384	0.382	0.401	0.383	0.384	0.224	0.396	0.23	0.235
00:20:00	0.339	0.348	0.353	0.343	0.383	0.381	0.398	0.38	0.381	0.22	0.396	0.225	0.23
00:20:30	0.338	0.346	0.352	0.341	0.383	0.379	0.395	0.379	0.379	0.215	0.396	0.219	0.225
00:21:00	0.336	0.345	0.35	0.339	0.381	0.378	0.392	0.377	0.376	0.21	0.396	0.214	0.219
00:21:30	0.335	0.343	0.349	0.337	0.378	0.375	0.39	0.374	0.374	0.205	0.396	0.208	0.214
00:22:00	0.333	0.342	0.347	0.336	0.376	0.372	0.388	0.371	0.372	0.2	0.396	0.203	0.208
00:22:30	0.331	0.34	0.346	0.334	0.374	0.37	0.386	0.369	0.369	0.196	0.396	0.197	0.203
00:23:00	0.329	0.338	0.344	0.332	0.372	0.368	0.384	0.366	0.367	0.191	0.396	0.192	0.198
00:23:30	0.326	0.336	0.343	0.331	0.371	0.366	0.38	0.364	0.364	0.185	0.396	0.187	0.192
00:24:00	0.325	0.335	0.342	0.328	0.369	0.364	0.38	0.363	0.362	0.18	0.396	0.182	0.187
00:24:30	0.323	0.333	0.34	0.327	0.367	0.362	0.379	0.361	0.359	0.176	0.395	0.176	0.181
00:25:00	0.321	0.331	0.338	0.325	0.365	0.36	0.376	0.359	0.356	0.171	0.396	0.171	0.176
00:25:30	0.321	0.329	0.336	0.323	0.363	0.358	0.372	0.356	0.354	0.165	0.395	0.166	0.171
00:26:00	0.319	0.328	0.334	0.322	0.36	0.356	0.37	0.353	0.352	0.162	0.395	0.16	0.165
00:26:30	0.317	0.326	0.333	0.32	0.358	0.354	0.367	0.351	0.349	0.151	0.395	0.154	0.159
00:27:00	0.316	0.324	0.331	0.318	0.357	0.352	0.365	0.348	0.346	0.151	0.395	0.148	0.153
00:27:30	0.313	0.322	0.329	0.317	0.354	0.35	0.362	0.347	0.343	0.146	0.395	0.143	0.147
00:28:00	0.312	0.32	0.328	0.315	0.352	0.348	0.36	0.345	0.341	0.14	0.395	0.138	0.142
00:28:30	0.31	0.319	0.326	0.314	0.35	0.346	0.359	0.343	0.339	0.136	0.395	0.133	0.137
00:29:00	0.308	0.318	0.325	0.312	0.348	0.345	0.358	0.341	0.336	0.131	0.395	0.128	0.132
00:29:30	0.307	0.316	0.323	0.311	0.348	0.342	0.355	0.338	0.334	0.125	0.395	0.123	0.127
00:30:00	0.305	0.314	0.322	0.309	0.346	0.34	0.354	0.336	0.331	0.112	0.395	0.117	0.122
00:30:30	0.304	0.313	0.32	0.308	0.346	0.338	0.353	0.334	0.329	0.114	0.394	0.112	0.117
00:31:00	0.302	0.311	0.319	0.307	0.343	0.336	0.351	0.332	0.326	0.111	0.394	0.107	0.112
00:31:30	0.301	0.31	0.317	0.306	0.341	0.334	0.348	0.329	0.324	0.106	0.394	0.102	0.107
00:32:00	0.299	0.308	0.315	0.304	0.337	0.332	0.345	0.326	0.321	0.101	0.394	0.096	0.102
00:32:30	0.297	0.306	0.314	0.302	0.332	0.33	0.343	0.324	0.318	0.097	0.394	0.091	0.097
00:33:00	0.296	0.305	0.312	0.301	0.329	0.328	0.34	0.321	0.316	0.092	0.394	0.087	0.091
00:33:30	0.294	0.304	0.31	0.299	0.326	0.326	0.337	0.318	0.314	0.087	0.394	0.081	0.087
00:34:00	0.292	0.302	0.309	0.298	0.324	0.324	0.335	0.316	0.312	0.083	0.394	0.076	0.082
00:34:30	0.291	0.301	0.307	0.296	0.322	0.321	0.333	0.312	0.31	0.078	0.394	0.071	0.077
00:35:00	0.289	0.299	0.305	0.294	0.319	0.319	0.327	0.31	0.307	0.075	0.394	0.066	0.073
00:35:30	0.288	0.297	0.304	0.293	0.316	0.316	0.323	0.307	0.307	0.072	0.394	0.062	0.07
00:36:00	0.286	0.295	0.302	0.29	0.315	0.314	0.321	0.304	0.302	0.068	0.394	0.06	0.068
00:36:30	0.284	0.293	0.299	0.289	0.313	0.312	0.319	0.301	0.3	0.067	0.393	0.058	0.066
00:37:00	0.282	0.292	0.298	0.287	0.311	0.312	0.319	0.298	0.298	0.062	0.393	0.057	0.065
00:37:30	0.28	0.291	0.297	0.286	0.31	0.312	0.318	0.296	0.296	0.064	0.393	0.057	0.066
00:38:00	0.279	0.29	0.296	0.283	0.309	0.31	0.314	0.293	0.294	0.064	0.393	0.057	0.066
00:38:30	0.277	0.288	0.294	0.282	0.309	0.309	0.312	0.291	0.291	0.062	0.393	0.058	0.065
00:39:00	0.275	0.287	0.293	0.28	0.307	0.307	0.31	0.288	0.289	0.062	0.393	0.057	0.065
00:39:30	0.274	0.285	0.289	0.278	0.306	0.304	0.306	0.286	0.286	0.063	0.393	0.057	0.066
00:40:00	0.272	0.283	0.288	0.276	0.303	0.301	0.306	0.285	0.284	0.064	0.393	0.056	0.065
00:40:30	0.27	0.282	0.287	0.275	0.303	0.297	0.304	0.285	0.282	0.064	0.393	0.057	0.065
00:41:00	0.269	0.28	0.285	0.272	0.299	0.294	0.303	0.283	0.28	0.064	0.393	0.056	0.064
00:41:30	0.267	0.278	0.284	0.271	0.296	0.292	0.302	0.281	0.28	0.065	0.393	0.056	0.064
00:42:00	0.265	0.276	0.282	0.269	0.293	0.291	0.301	0.279	0.276	0.064	0.393	0.056	0.064
00:42:30	0.263	0.275	0.28	0.267	0.293	0.289	0.298	0.277	0.273	0.064	0.393	0.057	0.064
00:43:00	0.261	0.273	0.278	0.265	0.291	0.288	0.294	0.277	0.271	0.064	0.392	0.056	0.064
00:43:30	0.26	0.272	0.277	0.263	0.29	0.288	0.291	0.272	0.268	0.065	0.392	0.057	0.064
00:44:00	0.259	0.27	0.275	0.261	0.287	0.286	0.289	0.269	0.266	0.065	0.392	0.057	0.064
00:44:30	0.258	0.268	0.274	0.259	0.287	0.284	0.287	0.267	0.263	0.065	0.392	0.056	0.064
00:45:00	0.256	0.265	0.272	0.257	0.286	0.281	0.286	0.263	0.261	0.064	0.392	0.056	0.063
00:45:30	0.254	0.264	0.27	0.255	0.284	0.28	0.283	0.261	0.259	0.064	0.392	0.056	0.064
00:46:00	0.253	0.262	0.268	0.253	0.281	0.278	0.281	0.258	0.257	0.064	0.392	0.056	0.064
00:46:30	0.251	0.26	0.267	0.251	0.28	0.275	0.28	0.256	0.254	0.051	0.392	0.055	0.064
00:47:00	0.249	0.259	0.266	0.249	0.276	0.274	0.277	0.255	0.252	0.059	0.392	0.055	0.064
00:47:30	0.248	0.258	0.264	0.248	0.275	0.272	0.274	0.253	0.25	0.063	0.392	0.055	0.064
00:48:00	0.246	0.256	0.262	0.246	0.274	0.27	0.272	0.251	0.248	0.063	0.391	0.054	0.063
00:48:30	0.245	0.255	0.261	0.245	0.274	0.268	0.27	0.248	0.245	0.062	0.391	0.055	0.063
00:49:00	0.243	0.253	0.259	0.242	0.27	0.266	0.267	0.246	0.243	0.059	0.391	0.056	0.062
00:49:30	0.241	0.251	0.257	0.24	0.268	0.265	0.265	0.243	0.241	0.064	0.391	0.057	0.062
00:50:00	0.239	0.249	0.255	0.239	0.267	0.262	0.263	0.24	0.238	0.061	0.391	0.056	0.062
00:50:30	0.238	0.247	0.253	0.237	0.265	0.26	0.261	0.238	0.236	0.056	0.391	0.057	0.062
00:51:00	0.236	0.246	0.252	0.236	0.263	0.258	0.259	0.236	0.233	0.062	0.391	0.057	0.062
00:51:30	0.234	0.244	0.25	0.233	0.259	0.256	0.256	0.233	0.231	0.063	0.391	0.057	0.063
00:52:00	0.232	0.243	0.248	0.232	0.256	0.255	0.252	0.231	0.229	0.063	0.391	0.056	0.062
00:52:30	0.23	0.241	0.246	0.23	0.254	0.253	0.25	0.229	0.227	0.064	0.391	0.057	0.062
00:53:00	0.229	0.24	0.245	0.229	0.252	0.252	0.247	0.227	0.224	0.064	0.391	0.056	0.063
00:53:30	0.228	0.238	0.244	0.227	0.25	0.25	0.244	0.224	0.222	0.064	0.391	0.057	0.064
00:54:00	0.226	0.236	0.241	0.225	0.248	0.248	0.241	0.222	0.22	0.059	0.39	0.056	0.064
00:54:30	0.225	0.235	0.24	0.224	0.246	0.246	0.239	0.219	0.218	0.064	0.39	0.057	0.064
00:55:00	0.223	0.234	0.238	0.222	0.244	0.245	0.236	0.217	0.216	0.064	0.39	0.055	0.064
00:55:30	0.221	0.235	0.237	0.22	0.242	0.243	0.234	0.215	0.213	0.064	0.39	0.056	0.064
00:56:00	0.22	0.236	0.235	0.218	0.24	0.242	0.231	0.213	0.211	0.064	0.39	0.056	0.063
00:56:30	0.218	0.236	0.234	0.217	0.239	0.242	0.229	0.211	0.209	0.064	0.39	0.057	0.064
00:57:00	0.217	0.236	0.232	0.215	0.237	0.24	0.227	0.209	0.206	0.064	0.39	0.057	0.065
00:57:30	0.215	0.235	0.23	0.213	0.234	0.239	0.224	0.207	0.204	0.064	0.39	0.057	0.064
00:58:00	0.213	0.234	0.229	0.211	0.233	0.237	0.222	0.205	0.202	0.064	0.39	0.058	0.064
00:58:30	0.212	0.232	0.227	0.21	0.231	0.235	0.22	0.202	0.2	0.064	0.389	0.056	0.064
00:59:00	0.21	0.23	0.225	0.208	0.228	0.234	0.218	0.2	0.197	0.064	0.39	0.056	0.064
00:59:30	0.208	0.228	0.223	0.206	0.225	0.231	0.216	0.198	0.195	0.064	0.389	0.057	0.065
01:00:00	0.207	0.226	0.222	0.204	0.224	0.228	0.213	0.196	0.194	0.064	0.389	0.056	0.064

## Sheet: Figure 2e
	Figure 2e
Time (s)	Buffer	Prp43	Prp43	Prp43	Prp43-TG	Prp43-TG	Prp43-TG	Prp43 + 1x Tma23G	Prp43 + 1x Tma23G	Prp43 + 1x Tma23G
00:00:00	0.666	0.663	0.698	0.696	0.663	0.663	0.668	0.669	0.716	0.714
00:00:30	0.667	0.664	0.698	0.695	0.628	0.631	0.638	0.67	0.718	0.714
00:01:00	0.667	0.663	0.696	0.694	0.593	0.6	0.606	0.669	0.718	0.714
00:01:30	0.668	0.662	0.694	0.693	0.558	0.569	0.575	0.669	0.717	0.715
00:02:00	0.668	0.66	0.693	0.692	0.523	0.537	0.543	0.667	0.716	0.714
00:02:30	0.668	0.659	0.692	0.695	0.486	0.506	0.512	0.666	0.715	0.712
00:03:00	0.668	0.66	0.691	0.694	0.45	0.475	0.482	0.665	0.714	0.712
00:03:30	0.668	0.658	0.69	0.692	0.415	0.445	0.451	0.664	0.713	0.71
00:04:00	0.668	0.657	0.689	0.691	0.38	0.414	0.42	0.664	0.712	0.71
00:04:30	0.668	0.656	0.688	0.69	0.346	0.384	0.39	0.664	0.711	0.709
00:05:00	0.668	0.655	0.687	0.69	0.309	0.353	0.36	0.665	0.71	0.709
00:05:30	0.668	0.654	0.687	0.689	0.274	0.323	0.33	0.664	0.709	0.708
00:06:00	0.668	0.653	0.686	0.688	0.239	0.293	0.3	0.663	0.708	0.708
00:06:30	0.668	0.652	0.685	0.687	0.203	0.264	0.27	0.661	0.707	0.707
00:07:00	0.668	0.651	0.684	0.687	0.169	0.234	0.24	0.661	0.706	0.706
00:07:30	0.668	0.65	0.684	0.686	0.134	0.204	0.21	0.66	0.705	0.705
00:08:00	0.669	0.649	0.683	0.686	0.101	0.174	0.181	0.658	0.704	0.704
00:08:30	0.67	0.648	0.682	0.685	0.072	0.145	0.152	0.658	0.704	0.703
00:09:00	0.67	0.648	0.682	0.685	0.061	0.116	0.122	0.656	0.702	0.703
00:09:30	0.671	0.647	0.681	0.685	0.06	0.088	0.094	0.655	0.702	0.701
00:10:00	0.671	0.646	0.68	0.684	0.06	0.064	0.069	0.654	0.7	0.701
00:10:30	0.671	0.646	0.68	0.684	0.06	0.056	0.059	0.653	0.7	0.7
00:11:00	0.671	0.645	0.679	0.683	0.061	0.055	0.058	0.652	0.699	0.699
00:11:30	0.671	0.644	0.678	0.683	0.062	0.055	0.058	0.651	0.698	0.698
00:12:00	0.671	0.644	0.678	0.682	0.062	0.055	0.058	0.65	0.697	0.697
00:12:30	0.671	0.643	0.677	0.681	0.062	0.055	0.058	0.648	0.696	0.696
00:13:00	0.671	0.643	0.677	0.68	0.064	0.055	0.058	0.647	0.695	0.695
00:13:30	0.671	0.642	0.676	0.68	0.064	0.055	0.058	0.646	0.694	0.694
00:14:00	0.671	0.642	0.676	0.679	0.065	0.055	0.058	0.645	0.693	0.693
00:14:30	0.67	0.641	0.675	0.678	0.066	0.055	0.058	0.644	0.692	0.692
00:15:00	0.67	0.641	0.674	0.677	0.066	0.055	0.058	0.643	0.691	0.691
00:15:30	0.67	0.64	0.674	0.676	0.067	0.056	0.058	0.641	0.69	0.69
00:16:00	0.67	0.64	0.673	0.675	0.067	0.055	0.058	0.64	0.689	0.689
00:16:30	0.67	0.639	0.673	0.674	0.067	0.056	0.058	0.639	0.688	0.688
00:17:00	0.67	0.638	0.672	0.673	0.066	0.056	0.058	0.637	0.687	0.687
00:17:30	0.67	0.637	0.671	0.673	0.065	0.056	0.058	0.636	0.686	0.686
00:18:00	0.67	0.636	0.671	0.672	0.065	0.056	0.058	0.635	0.685	0.685
00:18:30	0.67	0.636	0.67	0.671	0.065	0.056	0.058	0.634	0.685	0.684
00:19:00	0.669	0.635	0.669	0.67	0.064	0.056	0.058	0.633	0.683	0.683
00:19:30	0.669	0.634	0.668	0.669	0.064	0.056	0.058	0.632	0.683	0.682
00:20:00	0.669	0.633	0.667	0.668	0.064	0.056	0.058	0.63	0.682	0.681
00:20:30	0.669	0.633	0.666	0.667	0.065	0.056	0.058	0.629	0.681	0.68
00:21:00	0.669	0.632	0.665	0.666	0.065	0.056	0.058	0.628	0.68	0.679
00:21:30	0.669	0.63	0.664	0.665	0.065	0.057	0.059	0.627	0.679	0.678
00:22:00	0.668	0.63	0.663	0.664	0.065	0.057	0.059	0.626	0.678	0.677
00:22:30	0.668	0.629	0.663	0.663	0.065	0.057	0.059	0.625	0.677	0.676
00:23:00	0.668	0.627	0.662	0.662	0.064	0.057	0.059	0.624	0.675	0.675
00:23:30	0.668	0.626	0.661	0.662	0.064	0.057	0.059	0.623	0.675	0.674
00:24:00	0.668	0.625	0.66	0.661	0.064	0.057	0.059	0.622	0.674	0.673
00:24:30	0.668	0.624	0.659	0.66	0.063	0.057	0.059	0.621	0.673	0.672
00:25:00	0.667	0.623	0.658	0.659	0.063	0.057	0.059	0.62	0.671	0.671
00:25:30	0.667	0.622	0.657	0.658	0.063	0.057	0.059	0.619	0.67	0.67
00:26:00	0.667	0.62	0.656	0.657	0.063	0.057	0.059	0.618	0.67	0.669
00:26:30	0.667	0.62	0.655	0.656	0.063	0.057	0.059	0.617	0.669	0.668
00:27:00	0.667	0.618	0.655	0.655	0.063	0.057	0.059	0.616	0.668	0.667
00:27:30	0.667	0.617	0.653	0.654	0.063	0.057	0.059	0.614	0.667	0.666
00:28:00	0.667	0.616	0.652	0.654	0.063	0.057	0.059	0.613	0.666	0.665
00:28:30	0.667	0.615	0.651	0.653	0.063	0.057	0.059	0.612	0.665	0.664
00:29:00	0.666	0.614	0.65	0.652	0.064	0.057	0.058	0.611	0.664	0.663
00:29:30	0.666	0.613	0.65	0.651	0.064	0.057	0.059	0.609	0.663	0.662
00:30:00	0.666	0.612	0.648	0.65	0.063	0.057	0.059	0.608	0.661	0.661
00:30:30	0.666	0.611	0.647	0.649	0.064	0.057	0.059	0.607	0.661	0.66
00:31:00	0.666	0.609	0.646	0.648	0.064	0.057	0.058	0.606	0.66	0.659
00:31:30	0.666	0.609	0.646	0.647	0.064	0.057	0.059	0.605	0.659	0.658
00:32:00	0.666	0.608	0.645	0.646	0.063	0.057	0.059	0.604	0.658	0.657
00:32:30	0.666	0.607	0.644	0.646	0.063	0.057	0.059	0.603	0.657	0.656
00:33:00	0.666	0.606	0.643	0.645	0.063	0.057	0.059	0.602	0.656	0.655
00:33:30	0.666	0.605	0.642	0.644	0.063	0.057	0.059	0.601	0.655	0.654
00:34:00	0.665	0.604	0.641	0.643	0.063	0.057	0.058	0.6	0.654	0.653
00:34:30	0.666	0.602	0.64	0.642	0.064	0.057	0.058	0.599	0.653	0.652
00:35:00	0.665	0.601	0.639	0.641	0.064	0.057	0.058	0.597	0.652	0.651
00:35:30	0.665	0.6	0.638	0.64	0.065	0.057	0.059	0.596	0.651	0.65
00:36:00	0.665	0.599	0.637	0.639	0.064	0.057	0.059	0.595	0.65	0.649
00:36:30	0.665	0.598	0.636	0.638	0.064	0.057	0.059	0.594	0.649	0.648
00:37:00	0.665	0.597	0.635	0.637	0.064	0.057	0.059	0.594	0.648	0.647
00:37:30	0.665	0.596	0.634	0.637	0.064	0.057	0.059	0.593	0.647	0.646
00:38:00	0.665	0.595	0.633	0.635	0.064	0.057	0.059	0.592	0.646	0.645
00:38:30	0.664	0.594	0.633	0.635	0.065	0.057	0.059	0.591	0.645	0.644
00:39:00	0.664	0.593	0.632	0.634	0.065	0.057	0.058	0.59	0.644	0.643
00:39:30	0.664	0.592	0.631	0.633	0.065	0.056	0.059	0.588	0.643	0.642
00:40:00	0.664	0.591	0.63	0.632	0.065	0.057	0.059	0.587	0.642	0.641
00:40:30	0.664	0.59	0.629	0.631	0.066	0.057	0.06	0.586	0.641	0.64
00:41:00	0.664	0.589	0.628	0.63	0.066	0.057	0.06	0.585	0.64	0.639
00:41:30	0.663	0.588	0.627	0.629	0.066	0.057	0.06	0.584	0.638	0.638
00:42:00	0.664	0.587	0.626	0.628	0.067	0.057	0.06	0.583	0.638	0.637
00:42:30	0.663	0.586	0.625	0.627	0.067	0.057	0.06	0.582	0.637	0.636
00:43:00	0.663	0.585	0.624	0.626	0.066	0.057	0.06	0.581	0.636	0.635
00:43:30	0.663	0.584	0.623	0.626	0.066	0.057	0.06	0.58	0.635	0.634
00:44:00	0.663	0.583	0.622	0.625	0.066	0.057	0.06	0.579	0.634	0.633
00:44:30	0.663	0.582	0.621	0.624	0.065	0.057	0.06	0.578	0.633	0.632
00:45:00	0.662	0.581	0.62	0.623	0.065	0.057	0.06	0.576	0.632	0.63
00:45:30	0.662	0.58	0.619	0.622	0.065	0.057	0.06	0.575	0.631	0.63
00:46:00	0.662	0.579	0.619	0.621	0.065	0.057	0.06	0.574	0.63	0.629
00:46:30	0.662	0.577	0.618	0.62	0.065	0.057	0.06	0.573	0.629	0.627
00:47:00	0.662	0.576	0.617	0.619	0.065	0.057	0.06	0.571	0.628	0.627
00:47:30	0.662	0.575	0.616	0.618	0.065	0.057	0.06	0.57	0.627	0.625
00:48:00	0.662	0.574	0.615	0.617	0.065	0.057	0.06	0.569	0.626	0.625
00:48:30	0.662	0.573	0.614	0.617	0.065	0.057	0.059	0.568	0.625	0.623
00:49:00	0.661	0.572	0.613	0.616	0.065	0.057	0.059	0.567	0.624	0.622
00:49:30	0.661	0.571	0.612	0.615	0.066	0.057	0.059	0.566	0.623	0.621
00:50:00	0.661	0.57	0.611	0.614	0.065	0.057	0.059	0.564	0.621	0.62
00:50:30	0.661	0.569	0.61	0.613	0.065	0.057	0.06	0.563	0.621	0.619
00:51:00	0.661	0.568	0.609	0.612	0.065	0.057	0.06	0.562	0.62	0.618
00:51:30	0.661	0.567	0.608	0.611	0.066	0.057	0.06	0.561	0.619	0.617
00:52:00	0.661	0.566	0.607	0.61	0.066	0.057	0.06	0.56	0.618	0.616
00:52:30	0.661	0.565	0.606	0.609	0.066	0.057	0.06	0.559	0.617	0.615
00:53:00	0.661	0.564	0.605	0.609	0.066	0.057	0.06	0.557	0.615	0.614
00:53:30	0.66	0.563	0.605	0.608	0.067	0.057	0.06	0.556	0.614	0.613
00:54:00	0.66	0.562	0.604	0.607	0.067	0.057	0.06	0.555	0.613	0.612
00:54:30	0.66	0.561	0.603	0.606	0.066	0.057	0.06	0.553	0.613	0.611
00:55:00	0.66	0.56	0.602	0.605	0.066	0.057	0.06	0.552	0.611	0.61
00:55:30	0.66	0.559	0.601	0.604	0.065	0.057	0.06	0.551	0.61	0.609
00:56:00	0.66	0.558	0.6	0.603	0.065	0.057	0.06	0.551	0.609	0.608
00:56:30	0.659	0.557	0.599	0.602	0.066	0.057	0.06	0.549	0.608	0.607
00:57:00	0.66	0.556	0.598	0.602	0.066	0.057	0.06	0.548	0.607	0.606
00:57:30	0.659	0.554	0.597	0.6	0.065	0.057	0.06	0.547	0.606	0.605
00:58:00	0.659	0.554	0.596	0.599	0.065	0.057	0.06	0.545	0.605	0.604
00:58:30	0.659	0.552	0.595	0.599	0.067	0.057	0.06	0.544	0.604	0.603
00:59:00	0.659	0.551	0.594	0.598	0.065	0.057	0.059	0.543	0.603	0.602
00:59:30	0.659	0.55	0.593	0.597	0.064	0.057	0.059	0.542	0.602	0.601
01:00:00	0.659	0.549	0.593	0.596	0.064	0.057	0.059	0.541	0.601	0.6

## Sheet: Figure 2f
	Figure 2f
Time (s)	Buffer	Prp43	Prp43	Prp43	Prp43-PG	Prp43-PG	Prp43-PG	Prp43 + 1x Pxr1G	Prp43 + 1x Pxr1G	Prp43 + 1x Pxr1G
00:00:00	0.585	0.625	0.605	0.605	0.599	0.616	0.61	0.626	0.651	0.635
00:00:30	0.591	0.624	0.609	0.609	0.601	0.619	0.613	0.626	0.651	0.635
00:01:00	0.592	0.624	0.608	0.608	0.599	0.617	0.611	0.625	0.65	0.634
00:01:30	0.592	0.623	0.607	0.607	0.597	0.615	0.609	0.623	0.649	0.633
00:02:00	0.592	0.622	0.605	0.606	0.595	0.612	0.606	0.621	0.647	0.631
00:02:30	0.593	0.62	0.604	0.604	0.592	0.61	0.604	0.619	0.645	0.629
00:03:00	0.593	0.619	0.603	0.603	0.59	0.608	0.602	0.618	0.643	0.627
00:03:30	0.593	0.617	0.601	0.602	0.587	0.607	0.599	0.616	0.641	0.626
00:04:00	0.593	0.616	0.6	0.6	0.584	0.606	0.597	0.614	0.64	0.626
00:04:30	0.593	0.615	0.599	0.599	0.582	0.605	0.595	0.613	0.638	0.624
00:05:00	0.593	0.614	0.598	0.597	0.579	0.602	0.593	0.611	0.637	0.623
00:05:30	0.593	0.613	0.596	0.596	0.577	0.6	0.59	0.61	0.636	0.622
00:06:00	0.593	0.612	0.595	0.595	0.574	0.597	0.587	0.608	0.635	0.619
00:06:30	0.593	0.611	0.593	0.593	0.571	0.594	0.585	0.607	0.633	0.618
00:07:00	0.593	0.609	0.592	0.592	0.569	0.591	0.583	0.605	0.631	0.616
00:07:30	0.593	0.608	0.591	0.591	0.566	0.589	0.581	0.603	0.63	0.615
00:08:00	0.593	0.607	0.59	0.589	0.564	0.587	0.578	0.602	0.628	0.614
00:08:30	0.593	0.605	0.588	0.589	0.561	0.586	0.576	0.6	0.627	0.612
00:09:00	0.593	0.604	0.587	0.587	0.559	0.584	0.574	0.598	0.626	0.611
00:09:30	0.593	0.603	0.586	0.586	0.556	0.582	0.571	0.597	0.624	0.609
00:10:00	0.593	0.601	0.585	0.585	0.554	0.58	0.569	0.595	0.623	0.608
00:10:30	0.593	0.6	0.583	0.584	0.552	0.578	0.567	0.593	0.622	0.606
00:11:00	0.593	0.598	0.582	0.583	0.549	0.576	0.565	0.592	0.62	0.605
00:11:30	0.593	0.597	0.581	0.581	0.547	0.574	0.563	0.591	0.619	0.604
00:12:00	0.593	0.596	0.58	0.58	0.544	0.571	0.561	0.589	0.618	0.603
00:12:30	0.592	0.594	0.578	0.579	0.541	0.569	0.558	0.587	0.616	0.601
00:13:00	0.592	0.593	0.577	0.578	0.539	0.567	0.556	0.586	0.614	0.6
00:13:30	0.592	0.592	0.575	0.576	0.537	0.564	0.554	0.584	0.613	0.598
00:14:00	0.592	0.59	0.574	0.575	0.534	0.562	0.551	0.583	0.612	0.597
00:14:30	0.592	0.589	0.573	0.574	0.531	0.56	0.549	0.581	0.61	0.596
00:15:00	0.592	0.587	0.571	0.572	0.529	0.557	0.546	0.579	0.608	0.594
00:15:30	0.592	0.586	0.57	0.571	0.526	0.554	0.544	0.578	0.607	0.593
00:16:00	0.592	0.585	0.568	0.57	0.524	0.552	0.541	0.576	0.606	0.592
00:16:30	0.592	0.583	0.567	0.569	0.521	0.549	0.539	0.575	0.605	0.591
00:17:00	0.592	0.581	0.566	0.567	0.518	0.547	0.536	0.573	0.604	0.589
00:17:30	0.592	0.58	0.564	0.566	0.516	0.544	0.534	0.571	0.604	0.587
00:18:00	0.592	0.579	0.563	0.565	0.513	0.542	0.532	0.57	0.602	0.586
00:18:30	0.592	0.577	0.561	0.563	0.511	0.539	0.529	0.568	0.6	0.585
00:19:00	0.592	0.576	0.56	0.562	0.508	0.537	0.527	0.567	0.599	0.583
00:19:30	0.592	0.575	0.559	0.561	0.506	0.535	0.525	0.565	0.598	0.581
00:20:00	0.592	0.573	0.557	0.56	0.503	0.533	0.522	0.563	0.597	0.58
00:20:30	0.591	0.572	0.556	0.558	0.501	0.53	0.52	0.562	0.596	0.578
00:21:00	0.592	0.571	0.555	0.557	0.498	0.527	0.518	0.56	0.594	0.577
00:21:30	0.591	0.569	0.554	0.556	0.496	0.525	0.515	0.559	0.592	0.575
00:22:00	0.591	0.567	0.552	0.554	0.493	0.522	0.513	0.557	0.59	0.573
00:22:30	0.591	0.566	0.551	0.553	0.491	0.52	0.51	0.555	0.589	0.572
00:23:00	0.591	0.565	0.549	0.551	0.488	0.517	0.508	0.553	0.587	0.57
00:23:30	0.591	0.563	0.548	0.55	0.485	0.514	0.506	0.552	0.585	0.569
00:24:00	0.591	0.562	0.547	0.549	0.483	0.512	0.504	0.55	0.584	0.568
00:24:30	0.59	0.56	0.545	0.547	0.48	0.51	0.501	0.549	0.582	0.566
00:25:00	0.59	0.559	0.544	0.546	0.478	0.507	0.499	0.547	0.581	0.565
00:25:30	0.59	0.558	0.543	0.545	0.475	0.504	0.496	0.546	0.58	0.564
00:26:00	0.59	0.556	0.541	0.544	0.473	0.501	0.494	0.544	0.578	0.562
00:26:30	0.59	0.555	0.54	0.542	0.47	0.499	0.492	0.542	0.576	0.561
00:27:00	0.59	0.553	0.538	0.541	0.467	0.497	0.489	0.541	0.574	0.558
00:27:30	0.59	0.552	0.537	0.54	0.465	0.494	0.487	0.539	0.572	0.557
00:28:00	0.589	0.55	0.536	0.538	0.462	0.491	0.485	0.538	0.571	0.556
00:28:30	0.59	0.549	0.534	0.537	0.46	0.489	0.482	0.536	0.569	0.555
00:29:00	0.589	0.548	0.533	0.536	0.457	0.487	0.48	0.534	0.567	0.553
00:29:30	0.589	0.546	0.531	0.534	0.454	0.484	0.477	0.533	0.566	0.551
00:30:00	0.589	0.545	0.53	0.533	0.452	0.482	0.475	0.531	0.565	0.55
00:30:30	0.589	0.544	0.529	0.531	0.449	0.479	0.472	0.529	0.563	0.549
00:31:00	0.589	0.542	0.527	0.53	0.447	0.477	0.47	0.528	0.561	0.547
00:31:30	0.589	0.54	0.526	0.529	0.444	0.474	0.468	0.526	0.559	0.546
00:32:00	0.589	0.539	0.524	0.528	0.442	0.471	0.465	0.525	0.558	0.544
00:32:30	0.589	0.537	0.523	0.526	0.44	0.469	0.462	0.523	0.556	0.542
00:33:00	0.589	0.536	0.522	0.525	0.437	0.466	0.46	0.521	0.554	0.541
00:33:30	0.588	0.535	0.52	0.524	0.434	0.464	0.457	0.52	0.553	0.539
00:34:00	0.588	0.533	0.518	0.522	0.432	0.461	0.455	0.518	0.551	0.537
00:34:30	0.588	0.532	0.517	0.521	0.429	0.458	0.452	0.517	0.55	0.536
00:35:00	0.588	0.53	0.515	0.52	0.426	0.456	0.45	0.515	0.548	0.534
00:35:30	0.588	0.529	0.514	0.518	0.424	0.453	0.447	0.514	0.546	0.533
00:36:00	0.587	0.527	0.513	0.517	0.421	0.451	0.445	0.512	0.545	0.531
00:36:30	0.587	0.526	0.512	0.516	0.418	0.448	0.442	0.51	0.543	0.53
00:37:00	0.587	0.525	0.51	0.515	0.416	0.445	0.44	0.508	0.541	0.528
00:37:30	0.587	0.523	0.509	0.513	0.413	0.443	0.438	0.507	0.54	0.527
00:38:00	0.587	0.522	0.508	0.512	0.411	0.44	0.435	0.505	0.538	0.525
00:38:30	0.587	0.52	0.506	0.51	0.408	0.438	0.433	0.504	0.537	0.524
00:39:00	0.587	0.519	0.505	0.509	0.406	0.435	0.43	0.502	0.535	0.523
00:39:30	0.586	0.517	0.504	0.508	0.404	0.433	0.428	0.5	0.534	0.521
00:40:00	0.586	0.516	0.503	0.506	0.401	0.43	0.426	0.499	0.532	0.519
00:40:30	0.586	0.515	0.501	0.505	0.399	0.428	0.423	0.497	0.531	0.518
00:41:00	0.586	0.513	0.5	0.504	0.397	0.425	0.421	0.496	0.529	0.517
00:41:30	0.586	0.511	0.498	0.502	0.394	0.423	0.418	0.494	0.528	0.515
00:42:00	0.586	0.51	0.497	0.501	0.391	0.421	0.416	0.493	0.526	0.514
00:42:30	0.586	0.509	0.496	0.5	0.388	0.418	0.414	0.49	0.524	0.512
00:43:00	0.586	0.508	0.494	0.498	0.386	0.415	0.412	0.489	0.522	0.51
00:43:30	0.585	0.506	0.493	0.497	0.383	0.413	0.409	0.487	0.521	0.509
00:44:00	0.585	0.504	0.491	0.496	0.38	0.41	0.406	0.485	0.518	0.507
00:44:30	0.585	0.503	0.49	0.494	0.378	0.407	0.404	0.484	0.517	0.506
00:45:00	0.585	0.501	0.488	0.493	0.375	0.405	0.401	0.482	0.515	0.505
00:45:30	0.585	0.5	0.487	0.492	0.373	0.402	0.399	0.481	0.513	0.503
00:46:00	0.584	0.499	0.486	0.49	0.37	0.4	0.397	0.479	0.511	0.502
00:46:30	0.584	0.497	0.484	0.489	0.367	0.397	0.394	0.477	0.51	0.501
00:47:00	0.584	0.496	0.483	0.487	0.365	0.395	0.392	0.476	0.507	0.499
00:47:30	0.584	0.494	0.482	0.486	0.362	0.392	0.389	0.474	0.506	0.497
00:48:00	0.584	0.493	0.48	0.485	0.36	0.39	0.387	0.473	0.503	0.496
00:48:30	0.584	0.492	0.479	0.483	0.357	0.388	0.384	0.471	0.501	0.494
00:49:00	0.584	0.49	0.477	0.482	0.355	0.385	0.382	0.469	0.499	0.492
00:49:30	0.583	0.489	0.476	0.481	0.352	0.383	0.38	0.467	0.497	0.491
00:50:00	0.583	0.487	0.474	0.479	0.35	0.38	0.377	0.466	0.495	0.49
00:50:30	0.583	0.486	0.473	0.478	0.347	0.378	0.375	0.464	0.493	0.488
00:51:00	0.583	0.484	0.472	0.477	0.345	0.375	0.373	0.463	0.491	0.487
00:51:30	0.583	0.483	0.47	0.476	0.342	0.373	0.37	0.461	0.489	0.486
00:52:00	0.583	0.482	0.469	0.474	0.339	0.37	0.368	0.459	0.487	0.484
00:52:30	0.583	0.481	0.468	0.473	0.337	0.368	0.366	0.458	0.486	0.483
00:53:00	0.582	0.479	0.466	0.472	0.334	0.365	0.363	0.456	0.484	0.481
00:53:30	0.582	0.478	0.465	0.471	0.332	0.363	0.361	0.455	0.482	0.48
00:54:00	0.582	0.476	0.463	0.469	0.33	0.361	0.359	0.453	0.481	0.478
00:54:30	0.582	0.474	0.462	0.468	0.327	0.358	0.356	0.451	0.48	0.477
00:55:00	0.582	0.473	0.46	0.467	0.325	0.356	0.354	0.45	0.478	0.475
00:55:30	0.582	0.471	0.459	0.466	0.322	0.353	0.351	0.449	0.476	0.474
00:56:00	0.582	0.47	0.458	0.465	0.32	0.351	0.349	0.446	0.475	0.472
00:56:30	0.582	0.468	0.456	0.463	0.316	0.348	0.346	0.445	0.474	0.47
00:57:00	0.581	0.467	0.455	0.462	0.314	0.346	0.344	0.443	0.472	0.468
00:57:30	0.581	0.466	0.453	0.46	0.311	0.344	0.341	0.442	0.47	0.467
00:58:00	0.582	0.464	0.452	0.458	0.309	0.341	0.339	0.441	0.469	0.466
00:58:30	0.581	0.463	0.45	0.457	0.306	0.338	0.337	0.439	0.467	0.464
00:59:00	0.581	0.461	0.449	0.456	0.304	0.336	0.334	0.437	0.466	0.462
00:59:30	0.581	0.46	0.448	0.455	0.301	0.333	0.332	0.435	0.464	0.461
01:00:00	0.581	0.458	0.446	0.453	0.298	0.331	0.329	0.434	0.463	0.459

## Sheet: Figure 4a
	Figure 4a
Time (s)	Buffer	Prp43	Prp43	Prp43	Prp43:Tma23GM	Prp43:Tma23GM	Prp43:Tma23GM	Prp43:Tma23GM-L7E	Prp43:Tma23GM-L7E	Prp43:Tma23GM-L7E	Prp43:Tma23M	Prp43:Tma23M	Buffer	Prp43:Tma23M	Prp43 + 10x Tma23G	Prp43 + 10x Tma23G	Prp43 + 10x Tma23G
00:00:00	0.707	0.718	0.741	0.725	0.697	0.757	0.738	0.731	0.724	0.728	0.72	0.739	0.851	0.74	1.014	0.975	0.931
00:00:30	0.718	0.723	0.745	0.729	0.702	0.758	0.738	0.732	0.728	0.732	0.724	0.746	0.855	0.742	1.019	0.979	0.933
00:01:00	0.719	0.721	0.744	0.728	0.7	0.756	0.736	0.732	0.728	0.732	0.725	0.746	0.855	0.742	1.028	0.978	0.932
00:01:30	0.72	0.72	0.743	0.728	0.698	0.754	0.733	0.732	0.727	0.732	0.724	0.746	0.855	0.742	1.037	0.978	0.929
00:02:00	0.72	0.718	0.741	0.727	0.695	0.751	0.73	0.731	0.727	0.732	0.724	0.746	0.856	0.741	1.041	0.977	0.926
00:02:30	0.72	0.717	0.739	0.725	0.692	0.748	0.728	0.731	0.726	0.731	0.723	0.746	0.855	0.741	1.041	0.976	0.925
00:03:00	0.719	0.715	0.738	0.724	0.689	0.745	0.725	0.731	0.726	0.731	0.723	0.745	0.856	0.74	1.045	0.974	0.921
00:03:30	0.719	0.713	0.736	0.722	0.687	0.742	0.722	0.73	0.725	0.73	0.723	0.746	0.855	0.739	1.056	0.97	0.917
00:04:00	0.719	0.712	0.734	0.721	0.685	0.739	0.72	0.731	0.725	0.73	0.723	0.746	0.855	0.739	1.05	0.967	0.914
00:04:30	0.719	0.71	0.733	0.719	0.681	0.736	0.717	0.73	0.724	0.729	0.722	0.746	0.855	0.738	1.041	0.962	0.91
00:05:00	0.719	0.708	0.732	0.717	0.677	0.733	0.714	0.73	0.724	0.728	0.722	0.744	0.855	0.738	1.04	0.958	0.906
00:05:30	0.719	0.706	0.73	0.716	0.674	0.73	0.711	0.73	0.723	0.728	0.721	0.743	0.855	0.737	1.034	0.955	0.902
00:06:00	0.719	0.705	0.728	0.714	0.671	0.727	0.708	0.729	0.722	0.727	0.721	0.743	0.855	0.736	1.028	0.951	0.898
00:06:30	0.719	0.703	0.726	0.713	0.667	0.724	0.706	0.729	0.722	0.727	0.719	0.742	0.855	0.736	1.019	0.947	0.895
00:07:00	0.719	0.701	0.725	0.711	0.664	0.721	0.703	0.728	0.721	0.726	0.719	0.742	0.854	0.735	1.02	0.944	0.891
00:07:30	0.719	0.699	0.723	0.71	0.661	0.718	0.7	0.727	0.72	0.725	0.718	0.742	0.855	0.734	1.016	0.94	0.887
00:08:00	0.719	0.698	0.721	0.708	0.659	0.715	0.697	0.726	0.72	0.725	0.717	0.741	0.854	0.734	1.012	0.937	0.883
00:08:30	0.719	0.696	0.72	0.706	0.656	0.713	0.695	0.725	0.719	0.724	0.718	0.74	0.854	0.733	1.002	0.932	0.879
00:09:00	0.719	0.695	0.718	0.705	0.653	0.71	0.692	0.724	0.718	0.724	0.719	0.739	0.854	0.732	0.999	0.928	0.875
00:09:30	0.719	0.693	0.716	0.703	0.649	0.706	0.689	0.724	0.718	0.723	0.72	0.739	0.854	0.731	0.985	0.924	0.871
00:10:00	0.719	0.691	0.714	0.702	0.647	0.703	0.686	0.723	0.717	0.722	0.722	0.738	0.855	0.731	0.976	0.919	0.867
00:10:30	0.718	0.69	0.713	0.7	0.644	0.7	0.683	0.722	0.717	0.722	0.722	0.737	0.854	0.73	0.98	0.915	0.864
00:11:00	0.718	0.687	0.71	0.699	0.641	0.697	0.681	0.721	0.716	0.721	0.722	0.736	0.854	0.729	0.975	0.911	0.859
00:11:30	0.718	0.686	0.709	0.697	0.639	0.694	0.678	0.721	0.715	0.721	0.722	0.735	0.854	0.729	0.967	0.907	0.854
00:12:00	0.718	0.684	0.707	0.696	0.636	0.691	0.675	0.72	0.715	0.72	0.72	0.735	0.854	0.728	0.963	0.904	0.85
00:12:30	0.718	0.682	0.705	0.694	0.634	0.688	0.673	0.719	0.714	0.72	0.72	0.734	0.855	0.727	0.963	0.9	0.846
00:13:00	0.717	0.681	0.703	0.692	0.631	0.685	0.67	0.719	0.714	0.719	0.719	0.733	0.853	0.726	0.964	0.896	0.841
00:13:30	0.717	0.679	0.702	0.691	0.628	0.682	0.667	0.718	0.713	0.718	0.718	0.731	0.855	0.726	0.959	0.893	0.837
00:14:00	0.717	0.677	0.7	0.689	0.626	0.679	0.664	0.718	0.713	0.718	0.717	0.731	0.853	0.725	0.957	0.889	0.832
00:14:30	0.717	0.675	0.698	0.687	0.622	0.676	0.661	0.717	0.712	0.717	0.716	0.731	0.854	0.724	0.951	0.884	0.828
00:15:00	0.717	0.674	0.697	0.686	0.619	0.672	0.659	0.716	0.711	0.717	0.716	0.73	0.853	0.724	0.949	0.88	0.824
00:15:30	0.717	0.672	0.695	0.684	0.615	0.669	0.656	0.715	0.71	0.716	0.715	0.729	0.855	0.723	0.949	0.873	0.819
00:16:00	0.717	0.67	0.694	0.682	0.612	0.666	0.653	0.714	0.71	0.715	0.715	0.729	0.856	0.723	0.94	0.87	0.815
00:16:30	0.717	0.669	0.693	0.68	0.609	0.663	0.65	0.713	0.709	0.715	0.714	0.728	0.856	0.722	0.947	0.866	0.81
00:17:00	0.716	0.667	0.693	0.679	0.606	0.66	0.647	0.713	0.709	0.714	0.714	0.727	0.856	0.721	0.933	0.861	0.806
00:17:30	0.716	0.665	0.693	0.677	0.602	0.657	0.644	0.712	0.708	0.714	0.713	0.726	0.855	0.72	0.927	0.856	0.801
00:18:00	0.716	0.664	0.693	0.676	0.6	0.654	0.642	0.711	0.708	0.713	0.713	0.725	0.854	0.72	0.917	0.852	0.797
00:18:30	0.716	0.661	0.692	0.674	0.596	0.651	0.639	0.711	0.707	0.712	0.712	0.725	0.855	0.719	0.921	0.847	0.793
00:19:00	0.716	0.66	0.691	0.673	0.594	0.647	0.636	0.71	0.706	0.712	0.711	0.724	0.855	0.718	0.911	0.842	0.788
00:19:30	0.716	0.658	0.689	0.671	0.591	0.644	0.633	0.709	0.706	0.711	0.711	0.723	0.855	0.717	0.905	0.837	0.784
00:20:00	0.716	0.656	0.687	0.67	0.588	0.641	0.63	0.709	0.705	0.711	0.709	0.722	0.854	0.717	0.889	0.833	0.779
00:20:30	0.715	0.654	0.685	0.668	0.585	0.638	0.628	0.708	0.704	0.71	0.708	0.722	0.853	0.716	0.892	0.828	0.775
00:21:00	0.715	0.653	0.682	0.666	0.582	0.635	0.625	0.707	0.704	0.709	0.708	0.721	0.854	0.716	0.883	0.823	0.771
00:21:30	0.715	0.651	0.679	0.664	0.58	0.632	0.622	0.706	0.703	0.709	0.707	0.72	0.854	0.715	0.876	0.819	0.766
00:22:00	0.715	0.649	0.676	0.662	0.577	0.629	0.619	0.706	0.703	0.708	0.705	0.72	0.853	0.714	0.872	0.814	0.762
00:22:30	0.715	0.648	0.674	0.661	0.575	0.626	0.616	0.705	0.702	0.708	0.706	0.719	0.855	0.713	0.871	0.809	0.757
00:23:00	0.715	0.646	0.671	0.66	0.572	0.623	0.613	0.704	0.701	0.707	0.704	0.717	0.853	0.713	0.868	0.804	0.753
00:23:30	0.714	0.644	0.668	0.658	0.569	0.62	0.611	0.703	0.701	0.706	0.704	0.717	0.853	0.712	0.861	0.801	0.749
00:24:00	0.714	0.642	0.666	0.656	0.566	0.618	0.608	0.703	0.7	0.706	0.703	0.716	0.854	0.711	0.852	0.798	0.745
00:24:30	0.714	0.64	0.664	0.655	0.563	0.615	0.605	0.702	0.699	0.705	0.702	0.715	0.852	0.71	0.848	0.794	0.74
00:25:00	0.714	0.639	0.662	0.653	0.56	0.612	0.602	0.702	0.699	0.704	0.702	0.715	0.854	0.71	0.846	0.789	0.737
00:25:30	0.714	0.637	0.66	0.651	0.556	0.609	0.599	0.701	0.698	0.704	0.701	0.714	0.854	0.709	0.842	0.786	0.733
00:26:00	0.714	0.635	0.658	0.65	0.553	0.606	0.597	0.7	0.697	0.703	0.7	0.714	0.854	0.708	0.842	0.781	0.728
00:26:30	0.713	0.633	0.656	0.648	0.55	0.602	0.593	0.699	0.696	0.703	0.7	0.713	0.853	0.707	0.832	0.776	0.724
00:27:00	0.713	0.632	0.654	0.646	0.547	0.599	0.591	0.699	0.696	0.702	0.699	0.711	0.853	0.707	0.826	0.771	0.72
00:27:30	0.713	0.63	0.653	0.645	0.544	0.596	0.588	0.698	0.695	0.701	0.698	0.71	0.852	0.706	0.827	0.766	0.715
00:28:00	0.713	0.628	0.652	0.643	0.541	0.593	0.585	0.697	0.695	0.701	0.698	0.71	0.853	0.705	0.817	0.763	0.71
00:28:30	0.713	0.626	0.65	0.642	0.538	0.589	0.582	0.697	0.694	0.7	0.697	0.709	0.852	0.704	0.808	0.759	0.706
00:29:00	0.712	0.625	0.649	0.64	0.536	0.586	0.58	0.696	0.694	0.7	0.696	0.708	0.852	0.704	0.802	0.755	0.701
00:29:30	0.712	0.623	0.647	0.638	0.534	0.583	0.577	0.695	0.693	0.699	0.696	0.707	0.851	0.703	0.796	0.751	0.697
00:30:00	0.712	0.621	0.645	0.637	0.532	0.58	0.574	0.694	0.692	0.699	0.694	0.706	0.85	0.702	0.781	0.745	0.693
00:30:30	0.712	0.619	0.644	0.635	0.529	0.577	0.571	0.695	0.692	0.698	0.695	0.706	0.849	0.702	0.78	0.742	0.688
00:31:00	0.712	0.618	0.643	0.633	0.525	0.574	0.568	0.693	0.691	0.698	0.693	0.705	0.851	0.701	0.773	0.738	0.684
00:31:30	0.712	0.616	0.641	0.631	0.522	0.571	0.566	0.692	0.69	0.697	0.693	0.704	0.851	0.7	0.769	0.733	0.68
00:32:00	0.711	0.614	0.641	0.63	0.519	0.568	0.563	0.692	0.69	0.697	0.692	0.703	0.849	0.7	0.76	0.729	0.675
00:32:30	0.711	0.612	0.639	0.628	0.516	0.565	0.56	0.691	0.689	0.696	0.691	0.703	0.85	0.699	0.75	0.724	0.671
00:33:00	0.711	0.611	0.639	0.626	0.513	0.562	0.557	0.69	0.689	0.695	0.691	0.702	0.852	0.698	0.74	0.719	0.666
00:33:30	0.711	0.609	0.637	0.625	0.51	0.559	0.554	0.69	0.688	0.694	0.69	0.701	0.849	0.698	0.739	0.715	0.662
00:34:00	0.711	0.607	0.636	0.623	0.507	0.556	0.551	0.689	0.687	0.694	0.69	0.701	0.85	0.697	0.726	0.711	0.658
00:34:30	0.71	0.605	0.634	0.622	0.504	0.552	0.549	0.688	0.686	0.693	0.689	0.7	0.85	0.696	0.712	0.706	0.653
00:35:00	0.71	0.604	0.631	0.62	0.5	0.549	0.546	0.688	0.686	0.693	0.687	0.699	0.849	0.695	0.717	0.702	0.649
00:35:30	0.71	0.602	0.629	0.619	0.498	0.546	0.543	0.687	0.685	0.692	0.687	0.699	0.849	0.695	0.709	0.697	0.644
00:36:00	0.71	0.6	0.626	0.617	0.495	0.543	0.54	0.686	0.685	0.691	0.686	0.698	0.85	0.694	0.693	0.693	0.64
00:36:30	0.71	0.598	0.624	0.615	0.493	0.54	0.538	0.686	0.684	0.691	0.686	0.697	0.85	0.694	0.686	0.689	0.635
00:37:00	0.709	0.597	0.622	0.614	0.491	0.536	0.535	0.685	0.683	0.69	0.685	0.696	0.847	0.693	0.698	0.685	0.63
00:37:30	0.709	0.595	0.62	0.612	0.488	0.533	0.532	0.685	0.683	0.69	0.684	0.695	0.849	0.692	0.69	0.68	0.626
00:38:00	0.709	0.593	0.618	0.611	0.485	0.53	0.529	0.684	0.682	0.689	0.684	0.695	0.849	0.691	0.68	0.676	0.621
00:38:30	0.709	0.592	0.615	0.609	0.482	0.527	0.526	0.683	0.682	0.688	0.683	0.694	0.847	0.691	0.674	0.671	0.617
00:39:00	0.709	0.59	0.613	0.607	0.479	0.524	0.524	0.683	0.681	0.688	0.682	0.693	0.848	0.69	0.663	0.666	0.612
00:39:30	0.708	0.588	0.611	0.606	0.476	0.521	0.52	0.682	0.68	0.687	0.681	0.692	0.848	0.689	0.659	0.661	0.608
00:40:00	0.708	0.586	0.61	0.604	0.473	0.518	0.518	0.682	0.68	0.687	0.681	0.692	0.849	0.689	0.65	0.657	0.604
00:40:30	0.708	0.584	0.608	0.602	0.47	0.515	0.515	0.681	0.679	0.686	0.68	0.691	0.848	0.688	0.643	0.655	0.599
00:41:00	0.708	0.583	0.607	0.601	0.467	0.512	0.512	0.681	0.678	0.685	0.679	0.691	0.849	0.687	0.636	0.65	0.594
00:41:30	0.708	0.581	0.605	0.599	0.463	0.509	0.51	0.68	0.678	0.685	0.679	0.69	0.848	0.686	0.629	0.645	0.591
00:42:00	0.708	0.579	0.603	0.597	0.46	0.506	0.507	0.679	0.677	0.684	0.678	0.689	0.848	0.686	0.623	0.64	0.586
00:42:30	0.707	0.577	0.601	0.596	0.457	0.503	0.504	0.679	0.677	0.684	0.677	0.688	0.847	0.685	0.62	0.635	0.582
00:43:00	0.707	0.576	0.599	0.594	0.454	0.5	0.501	0.678	0.676	0.683	0.676	0.688	0.848	0.684	0.614	0.63	0.577
00:43:30	0.707	0.574	0.598	0.593	0.452	0.497	0.498	0.678	0.676	0.683	0.675	0.687	0.845	0.684	0.608	0.625	0.573
00:44:00	0.707	0.572	0.596	0.591	0.45	0.494	0.495	0.677	0.675	0.682	0.675	0.687	0.848	0.683	0.599	0.62	0.569
00:44:30	0.707	0.571	0.595	0.59	0.448	0.491	0.493	0.677	0.674	0.681	0.674	0.686	0.846	0.682	0.592	0.615	0.564
00:45:00	0.706	0.569	0.594	0.588	0.445	0.488	0.49	0.676	0.674	0.681	0.674	0.685	0.846	0.682	0.586	0.61	0.56
00:45:30	0.706	0.567	0.593	0.586	0.441	0.484	0.487	0.675	0.673	0.68	0.673	0.684	0.847	0.681	0.58	0.605	0.555
00:46:00	0.706	0.565	0.592	0.584	0.438	0.482	0.484	0.674	0.672	0.679	0.673	0.684	0.845	0.68	0.571	0.602	0.551
00:46:30	0.706	0.564	0.59	0.583	0.435	0.478	0.482	0.674	0.672	0.679	0.672	0.683	0.846	0.679	0.569	0.597	0.547
00:47:00	0.706	0.562	0.589	0.581	0.431	0.476	0.479	0.673	0.671	0.678	0.671	0.682	0.844	0.679	0.562	0.593	0.543
00:47:30	0.706	0.56	0.587	0.58	0.428	0.472	0.476	0.672	0.67	0.678	0.67	0.682	0.845	0.678	0.556	0.589	0.538
00:48:00	0.705	0.558	0.585	0.578	0.425	0.469	0.473	0.671	0.67	0.677	0.67	0.68	0.843	0.677	0.553	0.585	0.534
00:48:30	0.705	0.557	0.584	0.576	0.422	0.466	0.47	0.671	0.669	0.676	0.669	0.68	0.846	0.677	0.547	0.581	0.53
00:49:00	0.705	0.555	0.582	0.575	0.419	0.463	0.467	0.67	0.668	0.676	0.669	0.679	0.846	0.676	0.54	0.576	0.526
00:49:30	0.705	0.553	0.579	0.573	0.416	0.46	0.465	0.669	0.668	0.675	0.667	0.678	0.845	0.675	0.538	0.571	0.522
00:50:00	0.705	0.551	0.577	0.572	0.414	0.457	0.462	0.669	0.667	0.674	0.666	0.678	0.844	0.674	0.529	0.567	0.518
00:50:30	0.705	0.55	0.575	0.57	0.411	0.454	0.46	0.668	0.667	0.674	0.666	0.677	0.844	0.674	0.528	0.563	0.513
00:51:00	0.704	0.548	0.574	0.568	0.408	0.451	0.457	0.668	0.666	0.673	0.665	0.676	0.845	0.673	0.524	0.558	0.509
00:51:30	0.704	0.546	0.572	0.567	0.405	0.448	0.454	0.667	0.665	0.673	0.665	0.675	0.845	0.672	0.517	0.554	0.505
00:52:00	0.704	0.544	0.571	0.565	0.403	0.445	0.451	0.667	0.665	0.672	0.664	0.675	0.843	0.672	0.507	0.549	0.501
00:52:30	0.704	0.543	0.569	0.564	0.4	0.442	0.448	0.666	0.664	0.672	0.663	0.674	0.845	0.671	0.504	0.545	0.496
00:53:00	0.704	0.541	0.567	0.562	0.397	0.439	0.445	0.665	0.663	0.671	0.662	0.673	0.843	0.67	0.499	0.539	0.491
00:53:30	0.704	0.539	0.565	0.56	0.395	0.436	0.443	0.666	0.663	0.67	0.662	0.673	0.843	0.67	0.492	0.535	0.487
00:54:00	0.703	0.537	0.563	0.559	0.392	0.433	0.44	0.665	0.662	0.67	0.661	0.672	0.844	0.669	0.488	0.53	0.483
00:54:30	0.703	0.536	0.56	0.557	0.388	0.43	0.438	0.663	0.662	0.669	0.661	0.671	0.844	0.669	0.484	0.525	0.478
00:55:00	0.703	0.534	0.559	0.555	0.384	0.427	0.435	0.663	0.661	0.669	0.659	0.67	0.845	0.668	0.476	0.52	0.474
00:55:30	0.703	0.532	0.557	0.554	0.381	0.423	0.432	0.662	0.66	0.668	0.659	0.669	0.843	0.667	0.472	0.516	0.47
00:56:00	0.702	0.531	0.555	0.552	0.378	0.42	0.429	0.661	0.66	0.668	0.658	0.669	0.843	0.666	0.461	0.512	0.466
00:56:30	0.702	0.529	0.553	0.551	0.375	0.417	0.426	0.661	0.659	0.667	0.657	0.669	0.843	0.666	0.455	0.507	0.461
00:57:00	0.702	0.527	0.551	0.549	0.373	0.414	0.423	0.661	0.658	0.666	0.658	0.668	0.842	0.665	0.446	0.502	0.457
00:57:30	0.702	0.525	0.549	0.548	0.37	0.411	0.421	0.659	0.658	0.666	0.656	0.667	0.842	0.664	0.443	0.497	0.453
00:58:00	0.702	0.524	0.547	0.546	0.368	0.408	0.418	0.659	0.657	0.665	0.656	0.666	0.844	0.664	0.435	0.493	0.449
00:58:30	0.702	0.522	0.545	0.544	0.365	0.405	0.415	0.658	0.657	0.664	0.655	0.665	0.842	0.663	0.434	0.487	0.445
00:59:00	0.701	0.52	0.544	0.543	0.362	0.402	0.412	0.658	0.656	0.664	0.654	0.665	0.842	0.662	0.422	0.482	0.44
00:59:30	0.701	0.518	0.543	0.541	0.36	0.399	0.409	0.657	0.656	0.663	0.653	0.664	0.841	0.662	0.413	0.477	0.436
01:00:00	0.701	0.517	0.542	0.54	0.356	0.396	0.407	0.656	0.655	0.663	0.653	0.664	0.842	0.661	0.4	0.473	0.432

## Sheet: Figure 4b
	Figure 4b
Time (s)	Buffer	Prp43	Prp43	Prp43	Prp43-TG	Prp43-TG	Prp43-TG	Prp43-TG : Tma23M	Prp43-TG : Tma23M	Prp43-TG : Tma23M	Prp43-TG : Tma23M43	Prp43-TG : Tma23M43	Prp43-TG : Tma23M43
00:00:00	0.82	0.864	0.838	0.826	0.724	0.753	0.755	0.88	0.867	0.823	0.769	0.874	0.873
00:00:30	0.827	0.868	0.842	0.831	0.687	0.718	0.722	0.876	0.864	0.821	0.749	0.854	0.854
00:01:00	0.827	0.867	0.841	0.83	0.644	0.678	0.683	0.867	0.856	0.814	0.727	0.832	0.834
00:01:30	0.828	0.866	0.839	0.83	0.601	0.638	0.644	0.857	0.847	0.805	0.704	0.81	0.813
00:02:00	0.828	0.864	0.837	0.83	0.558	0.598	0.606	0.847	0.838	0.797	0.681	0.789	0.793
00:02:30	0.828	0.862	0.836	0.829	0.516	0.558	0.567	0.839	0.829	0.789	0.66	0.768	0.773
00:03:00	0.827	0.86	0.834	0.827	0.473	0.518	0.528	0.828	0.819	0.781	0.638	0.746	0.753
00:03:30	0.827	0.859	0.832	0.826	0.43	0.478	0.49	0.819	0.809	0.773	0.615	0.725	0.733
00:04:00	0.827	0.857	0.83	0.824	0.387	0.438	0.451	0.809	0.8	0.764	0.593	0.703	0.712
00:04:30	0.827	0.855	0.828	0.822	0.345	0.399	0.413	0.8	0.79	0.755	0.571	0.682	0.692
00:05:00	0.827	0.853	0.826	0.821	0.303	0.359	0.375	0.79	0.781	0.747	0.549	0.661	0.672
00:05:30	0.827	0.851	0.825	0.82	0.26	0.32	0.338	0.782	0.772	0.739	0.527	0.64	0.653
00:06:00	0.827	0.849	0.824	0.819	0.218	0.281	0.3	0.772	0.762	0.731	0.505	0.618	0.632
00:06:30	0.827	0.848	0.822	0.818	0.177	0.241	0.262	0.762	0.753	0.722	0.482	0.597	0.613
00:07:00	0.827	0.846	0.82	0.817	0.135	0.202	0.224	0.753	0.744	0.714	0.461	0.577	0.593
00:07:30	0.827	0.845	0.819	0.817	0.094	0.163	0.186	0.744	0.735	0.706	0.439	0.555	0.572
00:08:00	0.827	0.843	0.818	0.816	0.055	0.124	0.149	0.734	0.726	0.698	0.417	0.534	0.553
00:08:30	0.827	0.842	0.816	0.815	0.04	0.086	0.111	0.725	0.718	0.69	0.395	0.513	0.533
00:09:00	0.827	0.84	0.815	0.814	0.039	0.052	0.074	0.716	0.709	0.682	0.373	0.492	0.513
00:09:30	0.827	0.839	0.814	0.813	0.038	0.041	0.046	0.707	0.699	0.673	0.352	0.471	0.493
00:10:00	0.827	0.836	0.812	0.812	0.038	0.04	0.04	0.697	0.69	0.665	0.33	0.45	0.473
00:10:30	0.827	0.835	0.81	0.81	0.038	0.04	0.039	0.688	0.681	0.657	0.308	0.429	0.453
00:11:00	0.827	0.834	0.809	0.809	0.038	0.04	0.039	0.679	0.672	0.649	0.286	0.408	0.433
00:11:30	0.827	0.832	0.807	0.808	0.038	0.04	0.039	0.669	0.662	0.641	0.264	0.386	0.413
00:12:00	0.826	0.83	0.806	0.806	0.038	0.04	0.039	0.66	0.653	0.632	0.243	0.365	0.394
00:12:30	0.826	0.828	0.804	0.805	0.039	0.04	0.039	0.651	0.644	0.624	0.221	0.345	0.374
00:13:00	0.826	0.827	0.803	0.803	0.038	0.04	0.039	0.641	0.635	0.616	0.199	0.323	0.354
00:13:30	0.826	0.825	0.801	0.802	0.039	0.04	0.039	0.632	0.626	0.608	0.177	0.302	0.334
00:14:00	0.826	0.823	0.8	0.8	0.038	0.04	0.04	0.623	0.617	0.6	0.156	0.282	0.314
00:14:30	0.826	0.822	0.798	0.799	0.039	0.04	0.04	0.614	0.607	0.592	0.135	0.261	0.295
00:15:00	0.825	0.82	0.797	0.798	0.039	0.04	0.04	0.604	0.598	0.583	0.113	0.24	0.275
00:15:30	0.825	0.818	0.796	0.796	0.039	0.04	0.039	0.595	0.589	0.575	0.092	0.219	0.255
00:16:00	0.825	0.817	0.794	0.795	0.039	0.04	0.04	0.586	0.58	0.567	0.071	0.197	0.235
00:16:30	0.825	0.815	0.792	0.793	0.039	0.04	0.04	0.576	0.571	0.559	0.052	0.177	0.216
00:17:00	0.825	0.813	0.79	0.792	0.039	0.04	0.04	0.567	0.561	0.551	0.04	0.156	0.196
00:17:30	0.825	0.812	0.788	0.791	0.039	0.04	0.04	0.558	0.552	0.543	0.037	0.135	0.176
00:18:00	0.824	0.81	0.787	0.789	0.039	0.04	0.04	0.548	0.542	0.535	0.036	0.115	0.156
00:18:30	0.824	0.808	0.785	0.788	0.038	0.04	0.04	0.539	0.533	0.527	0.035	0.096	0.137
00:19:00	0.824	0.807	0.783	0.786	0.038	0.04	0.039	0.53	0.523	0.518	0.035	0.082	0.117
00:19:30	0.824	0.805	0.782	0.785	0.038	0.04	0.04	0.521	0.514	0.51	0.035	0.076	0.098
00:20:00	0.824	0.803	0.78	0.783	0.038	0.04	0.04	0.511	0.504	0.502	0.035	0.074	0.081
00:20:30	0.824	0.802	0.778	0.782	0.038	0.04	0.039	0.502	0.495	0.494	0.035	0.073	0.069
00:21:00	0.824	0.8	0.777	0.781	0.038	0.04	0.039	0.493	0.486	0.486	0.035	0.072	0.065
00:21:30	0.825	0.798	0.775	0.779	0.038	0.04	0.04	0.484	0.477	0.478	0.035	0.072	0.064
00:22:00	0.825	0.797	0.774	0.778	0.039	0.04	0.04	0.474	0.467	0.47	0.035	0.072	0.063
00:22:30	0.825	0.795	0.772	0.776	0.038	0.04	0.04	0.465	0.458	0.462	0.035	0.072	0.063
00:23:00	0.825	0.793	0.771	0.775	0.038	0.04	0.04	0.455	0.449	0.454	0.035	0.072	0.063
00:23:30	0.824	0.791	0.769	0.773	0.038	0.04	0.04	0.446	0.439	0.445	0.035	0.072	0.063
00:24:00	0.825	0.79	0.767	0.772	0.038	0.04	0.04	0.437	0.43	0.437	0.034	0.072	0.063
00:24:30	0.824	0.788	0.766	0.771	0.038	0.04	0.04	0.427	0.421	0.429	0.035	0.072	0.063
00:25:00	0.824	0.786	0.764	0.769	0.038	0.04	0.04	0.418	0.412	0.421	0.034	0.072	0.063
00:25:30	0.824	0.785	0.763	0.768	0.038	0.04	0.04	0.409	0.403	0.413	0.034	0.071	0.063
00:26:00	0.824	0.783	0.761	0.767	0.038	0.04	0.04	0.399	0.393	0.404	0.035	0.072	0.063
00:26:30	0.824	0.781	0.759	0.765	0.038	0.04	0.04	0.39	0.384	0.396	0.035	0.072	0.063
00:27:00	0.823	0.779	0.757	0.763	0.038	0.039	0.04	0.38	0.374	0.388	0.035	0.072	0.063
00:27:30	0.824	0.778	0.756	0.762	0.038	0.039	0.04	0.372	0.365	0.38	0.035	0.073	0.063
00:28:00	0.823	0.777	0.755	0.76	0.038	0.04	0.04	0.362	0.355	0.372	0.035	0.072	0.063
00:28:30	0.823	0.775	0.753	0.759	0.038	0.039	0.04	0.353	0.346	0.363	0.035	0.072	0.063
00:29:00	0.823	0.773	0.752	0.758	0.038	0.04	0.04	0.343	0.337	0.355	0.035	0.072	0.063
00:29:30	0.823	0.771	0.75	0.756	0.038	0.04	0.04	0.334	0.327	0.347	0.035	0.072	0.063
00:30:00	0.823	0.77	0.748	0.755	0.038	0.04	0.04	0.324	0.317	0.338	0.035	0.072	0.063
00:30:30	0.822	0.768	0.747	0.753	0.038	0.039	0.04	0.315	0.308	0.33	0.035	0.072	0.063
00:31:00	0.823	0.766	0.745	0.751	0.038	0.039	0.04	0.306	0.299	0.322	0.035	0.072	0.063
00:31:30	0.822	0.765	0.743	0.75	0.038	0.039	0.04	0.297	0.289	0.314	0.035	0.072	0.063
00:32:00	0.822	0.763	0.741	0.748	0.038	0.04	0.04	0.287	0.28	0.305	0.035	0.072	0.063
00:32:30	0.822	0.761	0.74	0.747	0.038	0.04	0.04	0.278	0.271	0.297	0.035	0.073	0.063
00:33:00	0.822	0.76	0.738	0.745	0.038	0.04	0.04	0.268	0.261	0.289	0.034	0.073	0.063
00:33:30	0.821	0.757	0.737	0.744	0.038	0.039	0.039	0.258	0.251	0.28	0.035	0.073	0.063
00:34:00	0.821	0.756	0.735	0.742	0.038	0.039	0.04	0.249	0.242	0.272	0.035	0.073	0.063
00:34:30	0.822	0.755	0.733	0.741	0.038	0.039	0.04	0.24	0.232	0.264	0.035	0.073	0.063
00:35:00	0.821	0.753	0.732	0.74	0.038	0.039	0.039	0.23	0.223	0.256	0.035	0.073	0.063
00:35:30	0.821	0.751	0.73	0.738	0.038	0.039	0.04	0.221	0.213	0.247	0.035	0.072	0.063
00:36:00	0.82	0.749	0.728	0.737	0.038	0.039	0.039	0.212	0.204	0.239	0.035	0.072	0.063
00:36:30	0.821	0.748	0.727	0.735	0.037	0.039	0.039	0.202	0.194	0.231	0.035	0.072	0.063
00:37:00	0.821	0.746	0.725	0.734	0.038	0.039	0.04	0.192	0.185	0.223	0.035	0.073	0.063
00:37:30	0.82	0.744	0.724	0.732	0.037	0.039	0.04	0.183	0.176	0.214	0.035	0.073	0.063
00:38:00	0.82	0.742	0.722	0.73	0.037	0.039	0.039	0.173	0.167	0.206	0.035	0.073	0.063
00:38:30	0.82	0.74	0.72	0.728	0.037	0.039	0.039	0.164	0.157	0.197	0.034	0.073	0.063
00:39:00	0.82	0.739	0.719	0.727	0.037	0.039	0.039	0.155	0.148	0.189	0.035	0.073	0.063
00:39:30	0.82	0.737	0.717	0.725	0.038	0.039	0.039	0.145	0.138	0.181	0.035	0.073	0.063
00:40:00	0.82	0.736	0.716	0.724	0.038	0.039	0.039	0.137	0.129	0.172	0.035	0.073	0.063
00:40:30	0.819	0.734	0.714	0.722	0.037	0.039	0.039	0.127	0.119	0.164	0.035	0.073	0.063
00:41:00	0.819	0.732	0.712	0.721	0.037	0.039	0.039	0.117	0.11	0.155	0.034	0.073	0.063
00:41:30	0.818	0.73	0.71	0.719	0.037	0.039	0.039	0.108	0.1	0.147	0.035	0.073	0.063
00:42:00	0.819	0.729	0.709	0.718	0.037	0.039	0.039	0.099	0.091	0.139	0.035	0.072	0.063
00:42:30	0.819	0.727	0.707	0.716	0.037	0.039	0.039	0.09	0.082	0.13	0.034	0.072	0.063
00:43:00	0.819	0.725	0.706	0.714	0.037	0.039	0.039	0.082	0.074	0.122	0.034	0.072	0.063
00:43:30	0.818	0.724	0.704	0.713	0.037	0.039	0.04	0.074	0.066	0.114	0.034	0.072	0.063
00:44:00	0.818	0.722	0.702	0.712	0.037	0.039	0.04	0.068	0.06	0.106	0.035	0.072	0.063
00:44:30	0.817	0.72	0.701	0.711	0.037	0.039	0.04	0.063	0.056	0.097	0.035	0.072	0.063
00:45:00	0.818	0.719	0.699	0.711	0.037	0.039	0.04	0.061	0.054	0.089	0.035	0.072	0.063
00:45:30	0.818	0.717	0.697	0.709	0.037	0.039	0.04	0.059	0.053	0.081	0.035	0.073	0.063
00:46:00	0.819	0.715	0.696	0.707	0.037	0.039	0.039	0.059	0.052	0.073	0.034	0.072	0.063
00:46:30	0.819	0.713	0.694	0.705	0.037	0.039	0.04	0.058	0.052	0.065	0.034	0.072	0.063
00:47:00	0.818	0.712	0.693	0.704	0.037	0.038	0.04	0.058	0.051	0.059	0.035	0.073	0.063
00:47:30	0.817	0.709	0.691	0.702	0.037	0.039	0.04	0.057	0.051	0.053	0.034	0.073	0.063
00:48:00	0.817	0.708	0.689	0.7	0.037	0.038	0.04	0.057	0.051	0.049	0.034	0.073	0.063
00:48:30	0.816	0.706	0.687	0.698	0.037	0.038	0.04	0.057	0.051	0.047	0.034	0.073	0.063
00:49:00	0.816	0.704	0.686	0.697	0.037	0.039	0.04	0.057	0.051	0.045	0.034	0.073	0.063
00:49:30	0.816	0.703	0.684	0.695	0.037	0.039	0.04	0.057	0.05	0.045	0.034	0.073	0.062
00:50:00	0.817	0.701	0.682	0.694	0.037	0.039	0.04	0.057	0.05	0.044	0.034	0.072	0.063
00:50:30	0.817	0.699	0.681	0.692	0.037	0.039	0.04	0.057	0.051	0.044	0.034	0.073	0.062
00:51:00	0.817	0.697	0.679	0.691	0.037	0.039	0.04	0.057	0.051	0.044	0.034	0.072	0.063
00:51:30	0.817	0.696	0.677	0.689	0.037	0.039	0.04	0.057	0.05	0.043	0.035	0.072	0.063
00:52:00	0.816	0.694	0.676	0.687	0.037	0.038	0.04	0.057	0.05	0.043	0.034	0.072	0.063
00:52:30	0.815	0.692	0.674	0.685	0.037	0.038	0.04	0.057	0.05	0.043	0.034	0.072	0.063
00:53:00	0.815	0.691	0.672	0.684	0.037	0.038	0.04	0.057	0.05	0.043	0.034	0.072	0.062
00:53:30	0.814	0.688	0.67	0.682	0.037	0.039	0.04	0.057	0.05	0.043	0.034	0.072	0.062
00:54:00	0.814	0.687	0.669	0.681	0.037	0.039	0.04	0.057	0.05	0.043	0.034	0.072	0.062
00:54:30	0.815	0.685	0.667	0.679	0.037	0.038	0.04	0.057	0.05	0.043	0.034	0.072	0.062
00:55:00	0.815	0.683	0.666	0.678	0.037	0.038	0.04	0.057	0.05	0.043	0.034	0.073	0.063
00:55:30	0.816	0.682	0.664	0.676	0.037	0.039	0.04	0.057	0.051	0.043	0.034	0.073	0.063
00:56:00	0.816	0.68	0.662	0.675	0.037	0.038	0.04	0.057	0.05	0.043	0.035	0.074	0.062
00:56:30	0.815	0.678	0.661	0.673	0.037	0.038	0.04	0.057	0.051	0.043	0.034	0.074	0.062
00:57:00	0.814	0.676	0.659	0.672	0.037	0.038	0.04	0.057	0.051	0.043	0.034	0.073	0.063
00:57:30	0.814	0.675	0.657	0.67	0.037	0.038	0.04	0.057	0.051	0.043	0.034	0.074	0.063
00:58:00	0.814	0.673	0.656	0.669	0.037	0.038	0.04	0.057	0.05	0.042	0.034	0.073	0.062
00:58:30	0.814	0.671	0.654	0.667	0.037	0.038	0.04	0.057	0.051	0.043	0.034	0.073	0.062
00:59:00	0.814	0.669	0.652	0.666	0.037	0.038	0.04	0.057	0.051	0.043	0.034	0.073	0.062
00:59:30	0.815	0.668	0.65	0.664	0.037	0.038	0.04	0.057	0.05	0.043	0.034	0.073	0.062
01:00:00	0.816	0.666	0.649	0.662	0.037	0.038	0.04	0.057	0.05	0.043	0.034	0.073	0.062

## Sheet: Figure 4c
	Figure 4c
Time (s)	Prp43	Prp43	Prp43	Prp43 : Pxr1GM	Prp43 : Pxr1GM	Prp43 : Pxr1GM	Buffer	Prp43 : Pxr1GM-L33E	Prp43 : Pxr1GM-L33E	Prp43 : Pxr1GM-L33E	Prp43 + 10x Pxr1G	Prp43 + 10x Pxr1G	Prp43 + 10x Pxr1G	Prp43 : Pxr1M	Prp43 : Pxr1M	Prp43 : Pxr1M
00:00:00	0.802	0.828	0.822	0.801	0.83	0.823	0.81	0.802	0.822	0.82	0.82	0.861	0.889	0.874	0.825	0.846
00:00:30	0.807	0.833	0.827	0.807	0.839	0.829	0.818	0.805	0.825	0.822	0.821	0.865	0.891	0.876	0.828	0.848
00:01:00	0.808	0.832	0.826	0.809	0.844	0.829	0.82	0.808	0.826	0.823	0.822	0.871	0.891	0.878	0.828	0.851
00:01:30	0.809	0.832	0.825	0.809	0.845	0.829	0.821	0.809	0.825	0.822	0.82	0.872	0.892	0.879	0.829	0.851
00:02:00	0.809	0.831	0.825	0.81	0.845	0.829	0.824	0.809	0.825	0.822	0.819	0.871	0.893	0.883	0.829	0.852
00:02:30	0.807	0.831	0.824	0.813	0.847	0.828	0.826	0.81	0.824	0.822	0.817	0.866	0.89	0.885	0.829	0.852
00:03:00	0.806	0.832	0.823	0.817	0.849	0.828	0.828	0.811	0.824	0.822	0.814	0.871	0.89	0.885	0.829	0.852
00:03:30	0.804	0.835	0.823	0.818	0.848	0.828	0.828	0.811	0.823	0.821	0.812	0.872	0.888	0.885	0.829	0.852
00:04:00	0.802	0.833	0.822	0.818	0.85	0.828	0.828	0.811	0.823	0.821	0.811	0.876	0.888	0.885	0.829	0.852
00:04:30	0.8	0.826	0.822	0.819	0.848	0.828	0.828	0.811	0.822	0.82	0.809	0.876	0.888	0.885	0.829	0.852
00:05:00	0.799	0.821	0.821	0.817	0.848	0.827	0.829	0.811	0.821	0.819	0.807	0.876	0.887	0.885	0.829	0.853
00:05:30	0.798	0.819	0.819	0.816	0.847	0.827	0.83	0.812	0.821	0.819	0.806	0.873	0.888	0.885	0.83	0.853
00:06:00	0.796	0.817	0.816	0.814	0.846	0.827	0.83	0.811	0.82	0.818	0.803	0.871	0.887	0.884	0.83	0.854
00:06:30	0.794	0.816	0.813	0.814	0.845	0.827	0.832	0.811	0.82	0.818	0.798	0.869	0.886	0.883	0.831	0.854
00:07:00	0.792	0.814	0.811	0.813	0.844	0.828	0.832	0.812	0.819	0.818	0.796	0.868	0.886	0.883	0.831	0.854
00:07:30	0.79	0.813	0.809	0.813	0.844	0.829	0.833	0.811	0.819	0.818	0.796	0.866	0.883	0.883	0.831	0.855
00:08:00	0.788	0.812	0.807	0.812	0.843	0.829	0.832	0.809	0.819	0.817	0.793	0.864	0.881	0.883	0.831	0.853
00:08:30	0.787	0.811	0.806	0.811	0.842	0.829	0.832	0.808	0.819	0.817	0.793	0.863	0.878	0.883	0.832	0.853
00:09:00	0.781	0.81	0.804	0.811	0.841	0.829	0.832	0.808	0.818	0.816	0.792	0.863	0.856	0.882	0.831	0.852
00:09:30	0.781	0.81	0.803	0.809	0.84	0.827	0.832	0.81	0.818	0.816	0.791	0.861	0.853	0.882	0.832	0.852
00:10:00	0.781	0.809	0.801	0.808	0.839	0.826	0.832	0.81	0.817	0.816	0.789	0.859	0.849	0.881	0.832	0.852
00:10:30	0.781	0.808	0.8	0.806	0.837	0.826	0.832	0.81	0.817	0.815	0.788	0.858	0.845	0.881	0.832	0.851
00:11:00	0.78	0.807	0.799	0.804	0.836	0.826	0.832	0.81	0.817	0.815	0.787	0.856	0.844	0.88	0.832	0.85
00:11:30	0.776	0.805	0.798	0.803	0.835	0.825	0.831	0.809	0.816	0.814	0.784	0.855	0.841	0.88	0.831	0.85
00:12:00	0.774	0.805	0.797	0.802	0.834	0.824	0.832	0.809	0.815	0.814	0.783	0.855	0.839	0.88	0.831	0.849
00:12:30	0.773	0.807	0.796	0.801	0.834	0.824	0.832	0.81	0.815	0.813	0.781	0.855	0.838	0.88	0.83	0.848
00:13:00	0.771	0.808	0.795	0.8	0.833	0.823	0.832	0.81	0.814	0.813	0.78	0.854	0.835	0.88	0.828	0.848
00:13:30	0.769	0.807	0.794	0.8	0.833	0.823	0.832	0.809	0.814	0.812	0.778	0.852	0.834	0.879	0.827	0.849
00:14:00	0.768	0.805	0.792	0.799	0.833	0.823	0.832	0.809	0.813	0.812	0.776	0.851	0.828	0.879	0.827	0.85
00:14:30	0.766	0.804	0.79	0.798	0.834	0.822	0.832	0.809	0.812	0.811	0.775	0.851	0.829	0.878	0.827	0.85
00:15:00	0.766	0.801	0.788	0.797	0.833	0.821	0.833	0.809	0.812	0.81	0.774	0.851	0.83	0.878	0.827	0.85
00:15:30	0.766	0.799	0.787	0.796	0.831	0.82	0.833	0.808	0.811	0.81	0.772	0.848	0.829	0.878	0.826	0.849
00:16:00	0.766	0.797	0.786	0.796	0.831	0.82	0.833	0.808	0.811	0.809	0.768	0.847	0.829	0.878	0.826	0.848
00:16:30	0.764	0.795	0.784	0.795	0.829	0.819	0.833	0.807	0.81	0.809	0.768	0.845	0.827	0.877	0.825	0.848
00:17:00	0.762	0.793	0.783	0.795	0.828	0.818	0.833	0.807	0.81	0.808	0.768	0.843	0.826	0.876	0.824	0.847
00:17:30	0.761	0.791	0.781	0.794	0.828	0.817	0.833	0.805	0.809	0.808	0.766	0.842	0.824	0.876	0.824	0.846
00:18:00	0.759	0.79	0.78	0.793	0.827	0.816	0.832	0.805	0.809	0.807	0.764	0.84	0.823	0.875	0.824	0.846
00:18:30	0.758	0.789	0.779	0.792	0.826	0.815	0.832	0.804	0.808	0.806	0.762	0.839	0.821	0.875	0.823	0.845
00:19:00	0.756	0.787	0.777	0.791	0.825	0.814	0.832	0.801	0.807	0.806	0.76	0.837	0.82	0.874	0.823	0.845
00:19:30	0.755	0.785	0.775	0.79	0.825	0.814	0.832	0.8	0.806	0.805	0.756	0.834	0.818	0.874	0.822	0.844
00:20:00	0.754	0.784	0.773	0.79	0.824	0.813	0.831	0.8	0.806	0.804	0.754	0.83	0.816	0.874	0.821	0.843
00:20:30	0.753	0.782	0.771	0.789	0.822	0.812	0.831	0.799	0.805	0.804	0.753	0.83	0.815	0.873	0.821	0.843
00:21:00	0.751	0.78	0.768	0.789	0.821	0.811	0.831	0.797	0.804	0.803	0.751	0.831	0.813	0.873	0.821	0.843
00:21:30	0.749	0.779	0.766	0.788	0.82	0.81	0.831	0.794	0.804	0.803	0.748	0.828	0.812	0.872	0.82	0.842
00:22:00	0.747	0.778	0.763	0.787	0.819	0.809	0.83	0.792	0.803	0.802	0.747	0.824	0.81	0.871	0.82	0.842
00:22:30	0.745	0.777	0.761	0.786	0.819	0.808	0.831	0.792	0.803	0.801	0.743	0.823	0.809	0.871	0.819	0.841
00:23:00	0.742	0.776	0.759	0.785	0.817	0.807	0.83	0.791	0.802	0.801	0.742	0.82	0.807	0.87	0.819	0.84
00:23:30	0.74	0.773	0.758	0.784	0.817	0.806	0.83	0.791	0.801	0.8	0.739	0.818	0.806	0.87	0.818	0.839
00:24:00	0.738	0.771	0.756	0.784	0.816	0.805	0.83	0.791	0.8	0.799	0.738	0.818	0.805	0.87	0.818	0.839
00:24:30	0.736	0.766	0.754	0.783	0.816	0.805	0.829	0.79	0.8	0.799	0.735	0.813	0.803	0.869	0.818	0.838
00:25:00	0.735	0.765	0.752	0.782	0.815	0.804	0.829	0.791	0.799	0.798	0.732	0.814	0.801	0.869	0.817	0.838
00:25:30	0.733	0.763	0.75	0.781	0.814	0.803	0.826	0.79	0.799	0.798	0.725	0.812	0.8	0.868	0.817	0.836
00:26:00	0.731	0.76	0.748	0.781	0.813	0.802	0.827	0.789	0.798	0.797	0.723	0.811	0.798	0.867	0.816	0.836
00:26:30	0.729	0.756	0.746	0.78	0.812	0.801	0.827	0.788	0.797	0.796	0.721	0.809	0.796	0.867	0.816	0.837
00:27:00	0.727	0.754	0.744	0.779	0.811	0.8	0.826	0.788	0.797	0.795	0.721	0.808	0.794	0.866	0.816	0.836
00:27:30	0.724	0.753	0.743	0.778	0.811	0.799	0.827	0.787	0.796	0.795	0.717	0.806	0.792	0.865	0.815	0.836
00:28:00	0.723	0.752	0.742	0.777	0.81	0.798	0.826	0.787	0.795	0.794	0.715	0.804	0.79	0.865	0.815	0.836
00:28:30	0.721	0.752	0.74	0.776	0.81	0.797	0.825	0.786	0.795	0.794	0.715	0.803	0.788	0.864	0.814	0.835
00:29:00	0.72	0.75	0.739	0.775	0.809	0.796	0.826	0.786	0.794	0.793	0.712	0.8	0.786	0.864	0.813	0.834
00:29:30	0.719	0.748	0.739	0.774	0.809	0.795	0.825	0.784	0.793	0.792	0.712	0.799	0.784	0.863	0.813	0.834
00:30:00	0.72	0.746	0.738	0.773	0.809	0.794	0.824	0.784	0.793	0.792	0.71	0.798	0.783	0.863	0.812	0.833
00:30:30	0.718	0.743	0.736	0.772	0.808	0.793	0.823	0.783	0.792	0.791	0.709	0.796	0.781	0.862	0.812	0.832
00:31:00	0.716	0.741	0.736	0.771	0.808	0.792	0.822	0.783	0.791	0.79	0.708	0.795	0.779	0.861	0.812	0.831
00:31:30	0.715	0.739	0.735	0.77	0.808	0.791	0.823	0.782	0.791	0.79	0.707	0.792	0.777	0.861	0.811	0.83
00:32:00	0.713	0.738	0.734	0.77	0.807	0.79	0.823	0.78	0.79	0.789	0.706	0.792	0.776	0.86	0.811	0.83
00:32:30	0.711	0.736	0.733	0.769	0.807	0.789	0.823	0.779	0.789	0.789	0.703	0.784	0.773	0.859	0.81	0.83
00:33:00	0.71	0.734	0.732	0.768	0.806	0.789	0.824	0.779	0.788	0.788	0.702	0.786	0.772	0.858	0.81	0.829
00:33:30	0.707	0.732	0.73	0.767	0.805	0.788	0.819	0.779	0.788	0.787	0.701	0.782	0.769	0.857	0.809	0.829
00:34:00	0.705	0.73	0.728	0.767	0.805	0.787	0.825	0.779	0.787	0.787	0.699	0.784	0.768	0.857	0.809	0.828
00:34:30	0.704	0.728	0.725	0.766	0.804	0.786	0.821	0.777	0.787	0.786	0.697	0.783	0.766	0.856	0.808	0.828
00:35:00	0.703	0.726	0.723	0.765	0.804	0.785	0.819	0.776	0.786	0.785	0.689	0.779	0.764	0.856	0.808	0.827
00:35:30	0.701	0.725	0.722	0.764	0.803	0.784	0.818	0.775	0.785	0.785	0.69	0.778	0.761	0.856	0.807	0.826
00:36:00	0.699	0.723	0.719	0.764	0.802	0.784	0.819	0.775	0.784	0.784	0.691	0.774	0.76	0.855	0.807	0.825
00:36:30	0.696	0.722	0.718	0.763	0.801	0.783	0.82	0.775	0.784	0.784	0.68	0.773	0.758	0.855	0.806	0.824
00:37:00	0.694	0.72	0.716	0.762	0.8	0.783	0.82	0.774	0.783	0.783	0.681	0.769	0.756	0.854	0.805	0.824
00:37:30	0.693	0.72	0.713	0.761	0.799	0.782	0.82	0.774	0.783	0.782	0.682	0.769	0.755	0.854	0.805	0.823
00:38:00	0.692	0.721	0.71	0.76	0.798	0.781	0.821	0.772	0.782	0.782	0.682	0.767	0.753	0.853	0.805	0.822
00:38:30	0.689	0.722	0.708	0.76	0.797	0.78	0.822	0.771	0.781	0.781	0.682	0.767	0.752	0.852	0.803	0.821
00:39:00	0.687	0.72	0.706	0.759	0.797	0.779	0.822	0.77	0.78	0.78	0.681	0.765	0.75	0.852	0.803	0.821
00:39:30	0.684	0.718	0.704	0.757	0.795	0.778	0.822	0.769	0.78	0.779	0.679	0.764	0.749	0.851	0.802	0.82
00:40:00	0.683	0.716	0.702	0.757	0.795	0.778	0.823	0.767	0.779	0.779	0.678	0.76	0.747	0.851	0.801	0.82
00:40:30	0.681	0.714	0.7	0.756	0.794	0.777	0.823	0.766	0.778	0.778	0.676	0.76	0.745	0.851	0.8	0.819
00:41:00	0.681	0.713	0.699	0.755	0.793	0.776	0.824	0.766	0.777	0.778	0.674	0.757	0.743	0.85	0.8	0.818
00:41:30	0.681	0.71	0.698	0.754	0.792	0.775	0.823	0.765	0.777	0.777	0.672	0.753	0.741	0.85	0.799	0.818
00:42:00	0.679	0.708	0.698	0.753	0.79	0.774	0.819	0.764	0.776	0.776	0.67	0.75	0.739	0.849	0.798	0.817
00:42:30	0.678	0.706	0.696	0.752	0.79	0.774	0.822	0.764	0.776	0.776	0.667	0.749	0.737	0.849	0.798	0.817
00:43:00	0.676	0.704	0.695	0.751	0.789	0.773	0.822	0.763	0.775	0.775	0.665	0.746	0.735	0.847	0.797	0.816
00:43:30	0.674	0.702	0.694	0.749	0.788	0.772	0.822	0.762	0.774	0.774	0.664	0.744	0.734	0.847	0.797	0.815
00:44:00	0.672	0.701	0.692	0.749	0.787	0.771	0.822	0.762	0.774	0.774	0.662	0.741	0.732	0.846	0.796	0.815
00:44:30	0.67	0.699	0.691	0.748	0.786	0.771	0.822	0.76	0.773	0.773	0.66	0.742	0.73	0.846	0.795	0.815
00:45:00	0.668	0.698	0.69	0.747	0.786	0.771	0.822	0.76	0.772	0.773	0.658	0.738	0.728	0.844	0.795	0.814
00:45:30	0.667	0.697	0.689	0.747	0.784	0.771	0.821	0.76	0.772	0.772	0.656	0.738	0.726	0.843	0.795	0.813
00:46:00	0.665	0.696	0.688	0.746	0.784	0.77	0.821	0.759	0.771	0.771	0.655	0.736	0.725	0.842	0.794	0.812
00:46:30	0.664	0.694	0.687	0.744	0.783	0.769	0.822	0.758	0.77	0.77	0.653	0.736	0.723	0.841	0.794	0.812
00:47:00	0.662	0.692	0.685	0.744	0.782	0.768	0.821	0.757	0.769	0.77	0.651	0.733	0.721	0.841	0.793	0.811
00:47:30	0.659	0.691	0.683	0.743	0.781	0.768	0.821	0.756	0.769	0.769	0.649	0.732	0.719	0.84	0.792	0.81
00:48:00	0.656	0.689	0.68	0.741	0.78	0.766	0.82	0.755	0.768	0.769	0.647	0.731	0.719	0.84	0.792	0.81
00:48:30	0.655	0.688	0.677	0.741	0.78	0.766	0.82	0.754	0.768	0.768	0.645	0.728	0.716	0.84	0.792	0.809
00:49:00	0.653	0.685	0.675	0.74	0.779	0.765	0.82	0.754	0.767	0.767	0.644	0.726	0.714	0.839	0.791	0.808
00:49:30	0.651	0.684	0.673	0.739	0.778	0.764	0.82	0.753	0.766	0.767	0.64	0.725	0.713	0.839	0.79	0.808
00:50:00	0.648	0.682	0.671	0.738	0.777	0.763	0.819	0.752	0.765	0.766	0.639	0.723	0.711	0.838	0.79	0.808
00:50:30	0.646	0.68	0.668	0.738	0.776	0.763	0.819	0.752	0.764	0.765	0.638	0.722	0.709	0.837	0.789	0.808
00:51:00	0.644	0.678	0.665	0.737	0.775	0.762	0.816	0.751	0.764	0.764	0.635	0.721	0.708	0.837	0.788	0.807
00:51:30	0.644	0.676	0.663	0.737	0.774	0.762	0.817	0.75	0.763	0.764	0.634	0.719	0.706	0.836	0.788	0.807
00:52:00	0.643	0.675	0.66	0.735	0.773	0.761	0.817	0.75	0.763	0.763	0.632	0.717	0.704	0.835	0.787	0.807
00:52:30	0.643	0.673	0.657	0.734	0.771	0.76	0.817	0.749	0.761	0.762	0.629	0.715	0.701	0.835	0.787	0.807
00:53:00	0.642	0.672	0.655	0.733	0.77	0.759	0.817	0.748	0.761	0.762	0.627	0.714	0.7	0.834	0.786	0.807
00:53:30	0.64	0.67	0.654	0.732	0.77	0.758	0.817	0.747	0.76	0.761	0.625	0.712	0.699	0.833	0.785	0.806
00:54:00	0.638	0.667	0.652	0.731	0.769	0.758	0.817	0.747	0.76	0.76	0.623	0.709	0.698	0.833	0.785	0.805
00:54:30	0.636	0.665	0.652	0.73	0.767	0.757	0.817	0.747	0.759	0.76	0.621	0.707	0.697	0.832	0.784	0.804
00:55:00	0.634	0.664	0.651	0.729	0.767	0.756	0.817	0.746	0.758	0.759	0.619	0.707	0.695	0.832	0.784	0.804
00:55:30	0.633	0.662	0.65	0.727	0.766	0.756	0.816	0.745	0.757	0.758	0.617	0.703	0.693	0.831	0.783	0.803
00:56:00	0.631	0.66	0.649	0.726	0.765	0.755	0.811	0.745	0.757	0.758	0.615	0.701	0.691	0.831	0.783	0.802
00:56:30	0.628	0.658	0.648	0.725	0.764	0.755	0.813	0.744	0.757	0.757	0.613	0.699	0.689	0.83	0.782	0.802
00:57:00	0.626	0.657	0.646	0.725	0.763	0.755	0.813	0.744	0.756	0.756	0.611	0.698	0.688	0.829	0.782	0.8
00:57:30	0.624	0.655	0.644	0.724	0.763	0.754	0.811	0.743	0.755	0.756	0.609	0.694	0.685	0.828	0.781	0.798
00:58:00	0.622	0.654	0.643	0.724	0.762	0.753	0.814	0.742	0.754	0.755	0.607	0.693	0.684	0.828	0.78	0.797
00:58:30	0.621	0.652	0.641	0.723	0.761	0.752	0.814	0.741	0.754	0.754	0.605	0.692	0.682	0.827	0.78	0.797
00:59:00	0.619	0.65	0.64	0.722	0.76	0.751	0.815	0.741	0.753	0.754	0.603	0.69	0.68	0.826	0.779	0.796
00:59:30	0.616	0.648	0.638	0.722	0.759	0.75	0.815	0.74	0.752	0.753	0.601	0.689	0.679	0.826	0.779	0.795
01:00:00	0.614	0.646	0.636	0.722	0.758	0.748	0.815	0.738	0.751	0.752	0.599	0.69	0.678	0.826	0.778	0.795

## Sheet: Figure 4d
	Figure 4d
Time (s)	Buffer	Prp43	Prp43	Prp43	Prp43-Tma23G	Prp43-Tma23G	Prp43-Tma23G	Prp43-Tma23G:Pxr1M	Prp43-Tma23G:Pxr1M	Prp43-Tma23G:Pxr1M	Prp43-Tma23G:Pxr1M124	Prp43-Tma23G:Pxr1M124	Prp43-Tma23G:Pxr1M124
00:00:00	0.876	0.924	0.92	0.927	0.818	0.814	0.817	0.926	0.934	0.924	0.915	0.916	0.915
00:00:30	0.881	0.927	0.923	0.93	0.756	0.748	0.754	0.909	0.916	0.906	0.899	0.9	0.9
00:01:00	0.882	0.926	0.922	0.93	0.689	0.68	0.689	0.892	0.896	0.886	0.882	0.884	0.885
00:01:30	0.882	0.925	0.921	0.928	0.623	0.611	0.621	0.872	0.876	0.866	0.862	0.868	0.866
00:02:00	0.882	0.923	0.918	0.926	0.555	0.541	0.552	0.851	0.855	0.846	0.843	0.85	0.845
00:02:30	0.883	0.923	0.916	0.924	0.486	0.471	0.483	0.83	0.833	0.825	0.824	0.832	0.826
00:03:00	0.882	0.921	0.915	0.922	0.418	0.4	0.415	0.808	0.813	0.804	0.805	0.813	0.806
00:03:30	0.883	0.918	0.912	0.92	0.349	0.331	0.345	0.787	0.791	0.783	0.785	0.794	0.786
00:04:00	0.883	0.915	0.91	0.917	0.28	0.261	0.276	0.765	0.77	0.763	0.765	0.775	0.767
00:04:30	0.883	0.912	0.907	0.915	0.209	0.19	0.206	0.743	0.747	0.74	0.745	0.755	0.748
00:05:00	0.883	0.91	0.905	0.913	0.14	0.119	0.136	0.721	0.726	0.718	0.726	0.735	0.728
00:05:30	0.883	0.908	0.902	0.911	0.07	0.05	0.068	0.698	0.703	0.696	0.706	0.715	0.707
00:06:00	0.883	0.906	0.9	0.908	0.021	0.019	0.019	0.675	0.681	0.672	0.686	0.695	0.686
00:06:30	0.883	0.904	0.898	0.906	0.015	0.018	0.013	0.652	0.658	0.65	0.666	0.675	0.667
00:07:00	0.883	0.903	0.896	0.904	0.014	0.017	0.013	0.629	0.636	0.627	0.645	0.654	0.647
00:07:30	0.884	0.9	0.894	0.902	0.014	0.016	0.013	0.606	0.612	0.604	0.624	0.633	0.626
00:08:00	0.883	0.897	0.891	0.9	0.014	0.017	0.013	0.582	0.589	0.581	0.605	0.613	0.605
00:08:30	0.884	0.895	0.889	0.898	0.014	0.017	0.014	0.559	0.566	0.558	0.584	0.592	0.584
00:09:00	0.883	0.893	0.887	0.896	0.013	0.018	0.015	0.535	0.543	0.535	0.562	0.571	0.563
00:09:30	0.884	0.891	0.886	0.894	0.013	0.018	0.015	0.512	0.52	0.512	0.542	0.551	0.542
00:10:00	0.884	0.888	0.883	0.891	0.013	0.017	0.014	0.488	0.496	0.489	0.521	0.53	0.521
00:10:30	0.884	0.886	0.881	0.889	0.014	0.017	0.014	0.465	0.472	0.465	0.499	0.508	0.499
00:11:00	0.884	0.884	0.879	0.886	0.014	0.018	0.014	0.441	0.449	0.442	0.478	0.487	0.478
00:11:30	0.884	0.883	0.876	0.884	0.014	0.019	0.015	0.417	0.425	0.419	0.457	0.466	0.457
00:12:00	0.883	0.881	0.873	0.882	0.015	0.018	0.015	0.393	0.401	0.395	0.435	0.444	0.435
00:12:30	0.883	0.878	0.871	0.879	0.015	0.018	0.016	0.369	0.378	0.371	0.414	0.422	0.413
00:13:00	0.884	0.876	0.869	0.877	0.015	0.018	0.016	0.346	0.354	0.348	0.392	0.401	0.392
00:13:30	0.882	0.873	0.866	0.875	0.015	0.019	0.016	0.322	0.33	0.324	0.37	0.379	0.374
00:14:00	0.882	0.87	0.864	0.872	0.015	0.018	0.015	0.297	0.306	0.3	0.349	0.358	0.348
00:14:30	0.883	0.868	0.862	0.87	0.015	0.017	0.015	0.273	0.282	0.276	0.327	0.336	0.327
00:15:00	0.881	0.865	0.859	0.868	0.014	0.017	0.014	0.249	0.258	0.252	0.305	0.314	0.305
00:15:30	0.881	0.863	0.857	0.864	0.014	0.018	0.015	0.225	0.234	0.229	0.283	0.293	0.283
00:16:00	0.881	0.861	0.855	0.862	0.014	0.018	0.015	0.201	0.211	0.205	0.261	0.271	0.261
00:16:30	0.881	0.859	0.853	0.861	0.014	0.018	0.014	0.176	0.187	0.182	0.239	0.249	0.239
00:17:00	0.881	0.856	0.85	0.858	0.013	0.017	0.014	0.152	0.163	0.158	0.217	0.226	0.217
00:17:30	0.88	0.854	0.847	0.855	0.014	0.017	0.014	0.128	0.139	0.135	0.195	0.205	0.195
00:18:00	0.88	0.851	0.845	0.853	0.014	0.018	0.014	0.104	0.115	0.111	0.173	0.182	0.173
00:18:30	0.88	0.849	0.843	0.85	0.014	0.018	0.014	0.08	0.092	0.087	0.151	0.161	0.152
00:19:00	0.88	0.847	0.84	0.848	0.014	0.018	0.015	0.058	0.068	0.064	0.129	0.139	0.13
00:19:30	0.879	0.844	0.838	0.846	0.015	0.017	0.015	0.037	0.046	0.043	0.107	0.117	0.107
00:20:00	0.879	0.842	0.835	0.843	0.015	0.017	0.015	0.026	0.027	0.025	0.085	0.095	0.085
00:20:30	0.879	0.84	0.833	0.841	0.014	0.018	0.015	0.022	0.018	0.017	0.064	0.074	0.064
00:21:00	0.879	0.838	0.831	0.839	0.015	0.017	0.015	0.022	0.015	0.015	0.044	0.053	0.043
00:21:30	0.878	0.834	0.828	0.836	0.014	0.018	0.016	0.022	0.014	0.014	0.026	0.035	0.026
00:22:00	0.878	0.833	0.826	0.834	0.014	0.017	0.015	0.021	0.014	0.014	0.016	0.025	0.015
00:22:30	0.877	0.83	0.824	0.832	0.014	0.017	0.015	0.021	0.014	0.014	0.014	0.022	0.012
00:23:00	0.877	0.827	0.821	0.829	0.014	0.017	0.015	0.021	0.014	0.014	0.013	0.019	0.012
00:23:30	0.877	0.825	0.819	0.827	0.014	0.017	0.015	0.021	0.014	0.014	0.012	0.019	0.011
00:24:00	0.877	0.822	0.816	0.824	0.014	0.017	0.015	0.021	0.013	0.014	0.012	0.019	0.011
00:24:30	0.876	0.82	0.814	0.822	0.014	0.017	0.015	0.021	0.014	0.014	0.012	0.019	0.011
00:25:00	0.876	0.818	0.811	0.819	0.015	0.017	0.015	0.02	0.013	0.014	0.012	0.019	0.01
00:25:30	0.876	0.816	0.81	0.816	0.014	0.017	0.015	0.02	0.013	0.014	0.011	0.019	0.01
00:26:00	0.875	0.813	0.807	0.814	0.013	0.018	0.015	0.02	0.014	0.013	0.012	0.018	0.011
00:26:30	0.874	0.811	0.804	0.812	0.013	0.017	0.014	0.021	0.013	0.014	0.011	0.019	0.01
00:27:00	0.874	0.808	0.801	0.81	0.013	0.016	0.014	0.02	0.013	0.014	0.011	0.019	0.01
00:27:30	0.876	0.805	0.799	0.807	0.013	0.017	0.014	0.021	0.013	0.014	0.012	0.019	0.011
00:28:00	0.872	0.803	0.797	0.805	0.014	0.017	0.014	0.021	0.013	0.014	0.011	0.018	0.01
00:28:30	0.864	0.801	0.794	0.802	0.014	0.017	0.013	0.021	0.014	0.014	0.011	0.019	0.01
00:29:00	0.862	0.798	0.792	0.8	0.014	0.017	0.014	0.02	0.014	0.014	0.011	0.019	0.01
00:29:30	0.863	0.796	0.789	0.797	0.014	0.017	0.014	0.021	0.014	0.014	0.011	0.019	0.01
00:30:00	0.865	0.794	0.787	0.795	0.013	0.016	0.014	0.021	0.013	0.014	0.011	0.019	0.01
00:30:30	0.868	0.792	0.785	0.792	0.013	0.015	0.013	0.021	0.013	0.014	0.012	0.02	0.011
00:31:00	0.869	0.789	0.782	0.79	0.013	0.017	0.013	0.021	0.014	0.014	0.011	0.019	0.01
00:31:30	0.87	0.786	0.779	0.787	0.013	0.018	0.014	0.021	0.014	0.014	0.011	0.02	0.01
00:32:00	0.87	0.784	0.777	0.785	0.013	0.017	0.013	0.021	0.013	0.014	0.011	0.019	0.009
00:32:30	0.872	0.782	0.774	0.783	0.013	0.017	0.013	0.02	0.014	0.014	0.011	0.019	0.012
00:33:00	0.871	0.779	0.772	0.78	0.013	0.017	0.012	0.021	0.014	0.014	0.011	0.019	0.011
00:33:30	0.87	0.777	0.769	0.778	0.013	0.016	0.012	0.021	0.014	0.014	0.012	0.02	0.01
00:34:00	0.869	0.774	0.767	0.776	0.012	0.017	0.013	0.021	0.014	0.014	0.012	0.019	0.01
00:34:30	0.868	0.773	0.765	0.773	0.013	0.017	0.013	0.021	0.013	0.015	0.011	0.019	0.01
00:35:00	0.867	0.77	0.762	0.771	0.013	0.017	0.014	0.021	0.014	0.015	0.012	0.02	0.01
00:35:30	0.867	0.767	0.76	0.769	0.013	0.015	0.015	0.021	0.014	0.014	0.012	0.019	0.009
00:36:00	0.866	0.764	0.757	0.766	0.012	0.016	0.014	0.021	0.014	0.014	0.012	0.019	0.011
00:36:30	0.866	0.762	0.755	0.763	0.013	0.016	0.014	0.02	0.014	0.014	0.012	0.02	0.01
00:37:00	0.866	0.759	0.752	0.761	0.012	0.016	0.013	0.02	0.013	0.014	0.011	0.019	0.009
00:37:30	0.866	0.757	0.75	0.759	0.013	0.016	0.013	0.021	0.014	0.014	0.012	0.019	0.01
00:38:00	0.865	0.755	0.747	0.756	0.013	0.015	0.013	0.021	0.014	0.014	0.011	0.02	0.01
00:38:30	0.865	0.753	0.745	0.754	0.013	0.015	0.013	0.021	0.014	0.014	0.011	0.019	0.01
00:39:00	0.865	0.751	0.743	0.75	0.013	0.016	0.013	0.021	0.014	0.014	0.011	0.019	0.01
00:39:30	0.864	0.748	0.74	0.749	0.012	0.017	0.013	0.021	0.014	0.014	0.011	0.02	0.01
00:40:00	0.863	0.745	0.738	0.748	0.013	0.016	0.013	0.021	0.014	0.014	0.012	0.019	0.021
00:40:30	0.863	0.743	0.736	0.746	0.013	0.015	0.014	0.021	0.014	0.015	0.011	0.019	0.02
00:41:00	0.862	0.741	0.733	0.743	0.012	0.016	0.014	0.021	0.014	0.015	0.012	0.019	0.019
00:41:30	0.862	0.738	0.731	0.741	0.012	0.016	0.015	0.021	0.015	0.015	0.012	0.02	0.011
00:42:00	0.861	0.736	0.729	0.738	0.012	0.016	0.016	0.021	0.015	0.015	0.012	0.019	0.011
00:42:30	0.861	0.733	0.726	0.736	0.012	0.016	0.015	0.02	0.014	0.014	0.011	0.019	0.01
00:43:00	0.861	0.731	0.724	0.733	0.012	0.015	0.015	0.021	0.014	0.015	0.012	0.019	0.011
00:43:30	0.86	0.729	0.721	0.73	0.013	0.015	0.014	0.02	0.014	0.014	0.012	0.019	0.011
00:44:00	0.859	0.727	0.719	0.728	0.012	0.016	0.014	0.021	0.014	0.014	0.012	0.021	0.011
00:44:30	0.859	0.724	0.717	0.726	0.012	0.016	0.014	0.021	0.014	0.015	0.012	0.021	0.011
00:45:00	0.858	0.722	0.714	0.723	0.012	0.016	0.013	0.021	0.014	0.014	0.012	0.021	0.011
00:45:30	0.858	0.719	0.712	0.721	0.013	0.015	0.013	0.021	0.014	0.015	0.012	0.021	0.011
00:46:00	0.858	0.717	0.71	0.719	0.013	0.015	0.013	0.021	0.014	0.015	0.012	0.021	0.011
00:46:30	0.857	0.715	0.707	0.716	0.012	0.016	0.013	0.021	0.014	0.014	0.011	0.021	0.01
00:47:00	0.857	0.712	0.704	0.713	0.012	0.016	0.013	0.02	0.014	0.014	0.012	0.02	0.01
00:47:30	0.857	0.71	0.702	0.711	0.012	0.016	0.013	0.021	0.014	0.015	0.012	0.021	0.01
00:48:00	0.856	0.707	0.7	0.709	0.012	0.015	0.013	0.02	0.014	0.014	0.011	0.02	0.011
00:48:30	0.855	0.705	0.697	0.707	0.012	0.016	0.013	0.02	0.014	0.014	0.011	0.019	0.01
00:49:00	0.855	0.703	0.695	0.705	0.012	0.016	0.013	0.019	0.014	0.014	0.012	0.019	0.01
00:49:30	0.855	0.701	0.693	0.702	0.012	0.015	0.013	0.02	0.014	0.014	0.012	0.019	0.01
00:50:00	0.854	0.698	0.69	0.7	0.013	0.015	0.014	0.02	0.014	0.014	0.012	0.019	0.01
00:50:30	0.854	0.695	0.688	0.697	0.012	0.014	0.013	0.02	0.013	0.015	0.011	0.019	0.011
00:51:00	0.853	0.693	0.685	0.695	0.011	0.015	0.014	0.02	0.014	0.015	0.012	0.019	0.011
00:51:30	0.853	0.69	0.683	0.693	0.014	0.016	0.014	0.02	0.014	0.014	0.012	0.019	0.01
00:52:00	0.853	0.688	0.681	0.69	0.012	0.015	0.013	0.019	0.014	0.014	0.011	0.019	0.01
00:52:30	0.852	0.686	0.679	0.688	0.013	0.015	0.013	0.02	0.014	0.014	0.011	0.019	0.01
00:53:00	0.852	0.683	0.676	0.685	0.012	0.015	0.012	0.019	0.013	0.014	0.012	0.018	0.01
00:53:30	0.851	0.682	0.674	0.683	0.012	0.015	0.012	0.019	0.013	0.014	0.012	0.018	0.01
00:54:00	0.851	0.68	0.671	0.681	0.013	0.015	0.012	0.02	0.013	0.014	0.011	0.018	0.01
00:54:30	0.85	0.677	0.669	0.679	0.012	0.015	0.012	0.02	0.013	0.014	0.011	0.017	0.01
00:55:00	0.85	0.674	0.666	0.676	0.012	0.014	0.012	0.019	0.014	0.013	0.011	0.017	0.01
00:55:30	0.849	0.671	0.664	0.674	0.011	0.015	0.012	0.019	0.013	0.013	0.011	0.017	0.01
00:56:00	0.849	0.669	0.661	0.671	0.012	0.015	0.013	0.019	0.014	0.014	0.011	0.017	0.01
00:56:30	0.849	0.667	0.659	0.669	0.011	0.015	0.013	0.019	0.013	0.014	0.011	0.018	0.01
00:57:00	0.848	0.664	0.657	0.667	0.012	0.015	0.013	0.019	0.014	0.014	0.01	0.018	0.009
00:57:30	0.848	0.662	0.655	0.664	0.011	0.015	0.013	0.02	0.014	0.014	0.011	0.019	0.01
00:58:00	0.848	0.66	0.652	0.662	0.011	0.015	0.013	0.02	0.014	0.015	0.011	0.019	0.01
00:58:30	0.847	0.658	0.65	0.659	0.011	0.015	0.012	0.019	0.014	0.014	0.011	0.019	0.01
00:59:00	0.846	0.655	0.647	0.657	0.011	0.015	0.012	0.019	0.014	0.013	0.011	0.02	0.01
00:59:30	0.846	0.653	0.645	0.654	0.011	0.015	0.012	0.019	0.013	0.013	0.01	0.019	0.009
01:00:00	0.845	0.65	0.642	0.652	0.011	0.014	0.012	0.019	0.013	0.013	0.01	0.019	0.009

[truncated: 8 more sheets: Figure 4e, Figure 4f, Figure 4g, Figure 4h, Figure 4i, Figure 4j, Figure 6b, Suppl. Fig. 4]
